# Supplementary material for: Identification of Candidate Genes for Dyslexia Susceptibility on Chromosome 18
Source: PLoS One. 2010 Oct 28;5(10):e13712. doi: 10.1371/journal.pone.0013712 (PMC2965662; doi:10.1371/journal.pone.0013712)
Supplement: Table S1 — Information on the SNPs in the candidate region downloaded from the IHMP. Contains details on the SNPs genotyped in the CEPH trios and downloaded from the IHMP in phases I and II for the chromosome 18 DD susceptibility candidate region (18p11.2 to 18q12.2), for stages 1 and 2 respectively. (0.02 MB XLS) [file pone.0013712.s005.xls]

## Sheet: Sheet1
Table S1: Information on the SNPs in the candidate region downloaded from the IHMP
CEPH IHMP trios SNP information	Phase I	Phase II
Date of download	2004-12-14	01/27/06
Release	14	19
NCBI build	34	34
dbSNP build	123	124
Download type	Full	Redundant filtered
Start SNP ID	rs2298541	rs2298541
Start position (bp)	3000450	3000450
End SNP ID	rs2063019	rs2063019
End position (bp)	54743069	54743069
Total # SNPs in candidate region	26482	75412
# SNPs without redundancy	24140	72017
