# Supplementary material for: Identification of Candidate Genes for Dyslexia Susceptibility on Chromosome 18
Source: PLoS One. 2010 Oct 28;5(10):e13712. doi: 10.1371/journal.pone.0013712 (PMC2965662; doi:10.1371/journal.pone.0013712)
Supplement: Table S2 — Selection of genes on chromosome 18 in the candidate region. A complete list of all the genes in the candidate region, including their physical co-ordinates, Gabriel block coverage, and the number of htSNPs identified for genotyping. (0.04 MB XLS) [file pone.0013712.s006.xls]

## Sheet: Sheet1
Table S2: Selection of genes on chromosome 18 in the candidate region
Known genes, RefSeq genes and microRNAs in the candidate region	Gene # for phase		Position (NCBI Build 34)			Coverage (#)		Coverage (%)		SNPs	htSNPs
(merged by bp.pl if overlapping)	I	II	start	end	size	Blocks	Gaps	Blocks	Gaps	(#)	(#)
MYOM1	1	1	3055805	3213106	157302	15	15	0.521	0.479	98	42
MRCL3	2	2	3234527	3247233	12707	1	1	0.432	0.568	25	2
AY320408, BC004994, MRLC2	3	3	3249122	3269247	20126	1	n/a	1	0	25	2
NM_173207, NM_173208, NM_173209, NM_173211, NM_174886, TGIF	4	4	3399071	3449404	50334	4	5	0.565	0.435	24	11
AK093095, BC070175, DLGAP1	5	5	3487836	3873135	385300	34	34	0.538	0.462	201	77
C18orf18, BC010538	6	6	5225723	5231028	5306	2	1	0.359	0.641	29	8
ZFP161	7	7	5278378	5286313	7936	1	1	0.81	0.19	9	4
BC008377, EPB41L3	8	8	5381387	5623642	242256	18	19	0.672	0.328	172	48
L3MBTL4	9	9	5945151	6407901	462751	28	28	0.517	0.483	283	66
AB037735, AK001174, ARHGAP28, BC033668, BC065274	10	10	6775492	6906710	131219	9	9	0.736	0.264	94	19
AF351616, LAMA1	n/a	11	6930887	7110813	179927	22	21	0.539	0.461	191	59
AK022058, AK024455, AK095925, BC051651, PTPRM	11	12	7554816	8397854	843039	38	38	0.773	0.227	514	132
NM_001025300	12	13	8596434	8605502	9069	1	1	0.135	0.865	24	5
AB018345, BC040542, KIAA0802	n/a	14	8704368	8823775	119408	15	15	0.7	0.3	128	42
ANKRD12, AY533564, BC057225, NDUFV2, X80821	13	15	9089717	9274757	185041	1	2	0.861	0.139	85	6
BC020490, TWSG1	14	16	9321764	9393417	71654	2	3	0.736	0.264	27	5
AY517554, BC013126, RALBP1	15	17	9462529	9529105	66577	5	5	0.627	0.373	34	12
PPP4R1	16	18	9535794	9607567	71774	2	3	0.815	0.185	27	9
RAB31	n/a	19	9695302	9853547	158246	16	17	0.418	0.582	104	41
TXNDC2	17	20	9872801	9880270	7470	2	1	0.507	0.493	15	7
VAPA	18	21	9900983	9950571	49589	2	2	0.671	0.329	29	10
AB104887, AF461902, AK126528, APCDD1	19	22	10441624	10479697	38074	5	4	0.813	0.187	75	13
NAPG	20	23	10513030	10541371	28342	2	2	0.884	0.116	35	4
FAM38B, FLJ23403	21	24	10659243	10690814	31572	5	5	0.57	0.43	68	12
AK098782, AK127627, NM_207347	22	25	10720473	10782109	61637	4	5	0.669	0.331	48	10
C18orf58	23	26	10783067	10883690	100624	10	10	0.606	0.394	115	25
AF289560, BC002877, BC050021, BC073994, CHMP1.5, CHMP1B, CR594517, CR595199, GNAL, MPPE1	24	27	11676264	11901779	225516	18	18	0.601	0.399	100	35
BC031560, BT007061, IMPA2	25	28	11968426	12021876	53451	6	5	0.689	0.311	56	20
CIDEA	26	29	12241369	12268592	27224	4	5	0.264	0.736	9	5
MGC4083, TUBB6	27	30	12295245	12317567	22323	1	n/a	1	0	39	6
AFG3L2	28	31	12318107	12370255	52149	1	1	0.887	0.113	39	6
BC007528, C18orf43, HFL-EDDG1	29	32	12394927	12423234	28308	4	4	0.789	0.211	16	8
AB032961, AK128548, AL833817, BC013356, BC016825, C18orf9, SPIRE1, TNFSF5IP1	30	33	12430294	12716737	286444	7	7	0.874	0.126	135	27
PTPN2	31	34	12774480	12877334	102855	4	3	0.744	0.256	36	15
SEC13L, SEH1L	32	35	12934982	12978533	43552	2	1	0.928	0.072	76	6
AB046789, AF318363, AK001214, AK074074, AL136818, Cep192	33	36	12995498	13116049	120552	3	2	0.991	0.009	89	11
AF090940, BC066971, C18orf1, C18orf15	34	37	13205794	13643753	437960	39	40	0.532	0.468	219	94
AB022606, C18orf19, RNMT	35	38	13654744	13755554	100811	3	2	0.811	0.189	64	12
MC5R	36	39	13812764	13817742	4979	1	n/a	1	0	33	5
MC2R	37	40	13871042	13908535	37494	4	4	0.917	0.083	38	8
AF338193	38	41	13997052	14001916	4865	1	n/a	1	0	13	5
ZNF519	39	42	14093723	14125429	31707	1	1	0.992	0.008	24	6
NM_001029999	n/a	43	14166095	14176368	10274	1	2	0.124	0.876	2	1
AF269088, NM_001029862	40	44	14735215	14840787	105573	2	2	0.82	0.18	53	8
AK125874, AK128101	41	45	14841962	14854034	12073	1	n/a	1	0	51	6
AK126828	42	46	14977700	14984229	6530	1	n/a	1	0	32	5
ROCK1	43	47	16784521	16945858	161338	2	1	0.916	0.084	41	6
KIAA1772	44	48	17071189	17341663	270475	1	n/a	1	0	89	8
AL832041, BC089426, EFO1, ESCO1	45	49	17360230	17435832	75603	1	n/a	1	0	89	8
SNRPD1	46	50	17441245	17463195	21951	1	n/a	1	0	89	8
ABHD3	47	51	17481844	17539713	57870	3	3	0.707	0.293	98	11
AK075157, AL713705, AY147849, BC022403, hsa-mir-1-2, hsa-mir-133a-1, MIB, MIB1	48	52	17570276	17703897	133622	3	2	0.762	0.238	34	7
GATA6	49	53	17998390	18035478	37089	n/a	1	0	1	n/a	n/a
BC031065, CTAGE1, NM_172241, CTAGE2	50	54	18244550	18252865	8316	1	1	0.107	0.893	8	5
NM_203291, NM_203292, RBBP8	51	55	18762281	18859434	97154	1	n/a	1	0	143	5
AF348525, CABLES1	52	56	18963514	19091605	128092	6	7	0.566	0.434	41	13
AK123623, C18orf45	53	57	19126967	19272912	145946	9	9	0.583	0.417	85	24
RIOK3	54	58	19282242	19316020	33779	1	n/a	1	0	31	5
C18orf8, NPC1	55	59	19332459	19421415	88957	1	n/a	1	0	51	4
AK057782, ANKRD29, LOC147463	56	60	19430960	19497836	66877	3	2	0.804	0.196	26	12
AY327114, AY327116, LAMA3	n/a	61	19518548	19788014	269467	4	3	0.94	0.06	166	11
AK074875, BC012036, C18orf17, FLJ33761	57	62	19821723	19965978	144256	8	7	0.65	0.35	119	19
AF363068, AY007205, BC041563, CABYR, NM_138644, OSBPL1A	58	63	19966418	20232777	266360	21	20	0.637	0.363	199	57
IMPACT	59	64	20255668	20286469	30802	1	n/a	1	0	71	7
HRH4	60	65	20289579	20312907	23329	2	1	0.495	0.505	73	8
EHZF, ZNF521	61	66	20892874	21187103	294230	17	17	0.734	0.266	171	39
AB012575, AF402618, SS18	62	67	21847205	21925598	78394	1	n/a	1	0	61	5
BC042820, NM_001025096, PSMA8	63	68	21962802	22026307	63506	1	n/a	1	0	61	5
TAF4B	64	69	22056082	22223115	167034	1	1	0.98	0.02	82	6
KCTD1, NM_198991	65	70	22285860	22475295	189436	16	16	0.531	0.469	102	53
AB128929, AQP4, AY358488, BC025764, C18orf16, CHST9	66	71	22682993	23020268	337276	12	13	0.865	0.135	264	45
CDH2	67	72	23781922	24012395	230474	8	9	0.861	0.139	267	39
AF083130	68	73	26609045	26613377	4333	1	1	0.995	0.005	7	3
DSC3	69	74	26822017	26877676	55660	5	4	0.736	0.264	70	18
CR749226, DSC2	70	75	26896993	26937364	40372	4	3	0.358	0.642	36	8
DSC1	71	76	26960185	26997806	37622	2	1	0.963	0.037	97	8
DSG1	72	77	27147038	27189442	42405	5	4	0.878	0.122	192	13
DSG4	73	78	27205726	27247856	42131	4	3	0.881	0.119	66	11
BX538327, DSG3	74	79	27276744	27311641	34898	4	4	0.874	0.126	49	12
DSG2	75	80	27327191	27379844	52654	2	1	0.954	0.046	61	9
BT007189, TTR	76	81	27420826	27431782	10957	2	1	0.94	0.06	38	7
AF069054, B4GALT6, BC069620	77	82	27454119	27519673	65555	4	3	0.795	0.205	53	16
NM_001034172	n/a	83	27590645	27595686	5042	1	n/a	1	0	33	4
BC059380, KIAA1012	78	84	27660889	27778086	117198	1	1	0.968	0.032	59	7
RNF125	79	85	27847431	27902150	54720	2	3	0.703	0.297	20	5
RNF138	80	86	27920823	27964510	43688	1	n/a	1	0	31	7
MEP1B	81	87	28018973	28053351	34379	7	6	0.823	0.177	57	21
AL834491, C18orf11, FAM59A	82	88	28098463	28305434	206972	10	10	0.667	0.333	154	31
BC021267, KLHL14	83	89	28503620	28607961	104342	4	3	0.85	0.15	118	12
AK129955, BC091517, C18orf34, LOC374864	84	90	28768356	29275672	507317	4	3	0.9	0.1	324	22
AB051500, AK056450, AK091683, AL133050	85	91	29568141	29580364	12224	2	1	0.953	0.047	82	7
NOL4	86	92	29683393	30058502	375110	18	17	0.816	0.184	218	68
DTNA	87	93	30322267	30724352	402086	9	8	0.951	0.049	441	38
MAPRE2	88	94	30870367	30974809	104443	7	6	0.902	0.098	115	20
AF153201, AF230200, AF542097, AK027384, AK128697, AK131291, AY234408, BC031580, ZNF24, ZNF271, ZNF396, ZNF397	89	95	31069987	31234269	164283	5	6	0.837	0.163	85	19
BC039404, C18orf37, LOC125476	90	96	31283180	31332942	49763	3	3	0.425	0.575	28	8
GALNT1	91	97	31483522	31544781	61260	1	n/a	1	0	114	5
hsa-mir-187	n/a	98	31735767	31739876	4110	1	n/a	1	0	92	8
C18orf21, PNAS-131	92	99	31801574	31812227	10654	1	n/a	1	0	92	8
BC000225, BC010136, P15RS	93	100	31820773	31902507	81735	3	2	0.955	0.045	118	13
AF332505, AF403223, BC032553, BC039498, SLC39A6, STATIP1, ELP2	94	101	31939481	32007673	68193	2	1	0.984	0.016	91	10
MOCOS	95	102	32016468	32101671	85204	7	6	0.694	0.306	117	24
AB051482, AK025950, AK026370, AK128053, AL834480, BC031518, BC050670, FHOD3	96	103	32126666	32613005	486340	34	34	0.756	0.244	651	108
AB037749, BC022199, C18orf10, KIAA1328	97	104	32627020	33062835	435816	1	n/a	1	0	251	7
AK074596, AK091694, AK126716, BC001946, BC045711, BRUNOL4	98	105	33074816	33400930	326115	28	27	0.741	0.259	566	96
PIK3C3	99	106	37784185	37914431	130247	1	n/a	1	0	91	6
BC021928	100	107	38015654	38524374	508721	15	14	0.925	0.075	476	46
RIT2, U78166	101	108	38574179	38950644	376466	19	19	0.816	0.184	304	59
SYT4	102	109	39098843	39112331	13489	1	n/a	1	0	29	5
AK131011	103	110	39328124	39332788	4665	1	n/a	1	0	61	4
BC062338, SETBP1	104	111	40509124	40897760	388637	24	23	0.768	0.232	282	85
AK074236, SLC14A2	105	112	41443752	41516055	72304	7	6	0.727	0.273	120	22
SLC14A1	106	113	41553145	41584286	31142	4	3	0.865	0.135	73	9
CD33L3	107	114	41654531	41675508	20978	3	3	0.651	0.349	22	6
AB046852, AL583915, BC003695, BC036911, KIAA1632	108	115	41681458	41802227	120770	3	2	0.994	0.006	87	12
AF119908, PSTPIP2	109	116	41814489	41907210	92722	5	4	0.85	0.15	82	18
ATP5A1, CCDC5, NM_004046	110	117	41915096	41961285	46190	2	2	0.82	0.18	43	9
C18orf25, MGC12909	111	118	42003009	42099937	96929	1	n/a	1	0	72	4
AK127467, BC093850, C18orf23, FLJ34218	112	119	42163173	42293770	130598	11	11	0.525	0.475	65	26
BC041860, BC047720, BX647229, FLJ32670, LOXHD1	113	120	42307922	42436613	128692	14	14	0.73	0.27	133	35
SIAT8E, ST8SIA5	114	121	42510067	42592026	81960	6	6	0.422	0.578	38	17
MIZ1, NM_173206, PIAS2	115	122	42643046	42755110	112065	1	n/a	1	0	97	5
AL512748, KATNAL2, TCEB3B, TCEB3C	116	123	42775773	42880648	104876	3	2	0.919	0.081	196	19
BC038100, DKFZP564D1378, HDHD2, HSPC039, IER3IP1, NM_001037802	117	124	42884765	43094493	209729	7	6	0.959	0.041	159	33
AY134745, MADH2, NM_001003652, SMAD2	118	125	43610718	43712210	101493	1	n/a	1	0	84	7
AK130422	119	126	43910974	43916489	5516	1	n/a	1	0	8	2
C18orf12, AB027121	120	127	44027658	44032195	4538	1	2	0.649	0.351	2	2
KIAA0427	121	128	44314413	44642571	328159	35	36	0.521	0.479	215	93
SMAD7	122	129	44697210	44732068	34859	5	5	0.36	0.64	25	12
AK130189	123	130	44795029	44801134	6106	n/a	1	0	1	n/a	n/a
AK000078, DYM, FLJ20071	124	131	44821158	45242066	420909	8	8	0.872	0.128	194	36
BC093004, NM_001035005, RPL17, U58A, U58B	125	132	45259016	45273893	14878	1	n/a	1	0	31	5
AK125344, LIPG	126	133	45336055	45372263	36209	3	2	0.75	0.25	16	10
ACAA2, mgU12-22/U4-8, U91	127	134	45560861	45594889	34029	2	1	0.913	0.087	35	10
AB032945, AK025336, AY274809, BC032511, L29143	128	135	45600172	45976438	376267	22	22	0.814	0.186	432	88
CCDC11, CXXC1, MBD1	129	136	46004550	46069175	64626	1	2	0.782	0.218	38	5
C18orf24	130	137	46150389	46173523	23135	1	n/a	1	0	70	5
NM_002747	131	138	46438824	46511178	72355	8	7	0.649	0.351	54	18
B29, MRO	132	139	46575560	46606720	31161	5	4	0.783	0.217	39	22
BC000147, ME2	133	140	46654421	46727245	72825	1	n/a	1	0	42	4
ELAC1	134	141	46743373	46767477	24105	1	1	0.998	0.002	69	7
NM_005359, SMAD4	135	142	46805599	46859133	53535	1	n/a	1	0	69	7
AK096190, LOC51320, RKHD2, MEX3C	136	143	46951908	46978369	26462	1	n/a	1	0	48	2
ACA37	n/a	144	49999640	50003769	4130	n/a	1	0	1	n/a	n/a
AF385931, AY112984, AY112985, AY312514, BC032597, NEDD4L	137	145	53857605	54215358	357754	32	32	0.745	0.255	374	86
Has-mir-122a	n/a	146	54264274	54268359	4086	1	n/a	1	0	63	6
Note: some blocks covered more than one genetic element.
