# Supplementary material for: Identification of Candidate Genes for Dyslexia Susceptibility on Chromosome 18
Source: PLoS One. 2010 Oct 28;5(10):e13712. doi: 10.1371/journal.pone.0013712 (PMC2965662; doi:10.1371/journal.pone.0013712)
Supplement: Table S3 — Complete results of the association analyses. Listed are the complete results of the QTDT analysis of the 2,895 SNPs genotyped in the discovery sample of 187 UK families. (0.69 MB XLS) [file pone.0013712.s007.xls]

## Sheet: SingleSNP analysis
Table S3: Complete results of the association analyses
SNP #		Position (bp)			block #	QTDT analysis of 187 UK familiesa
	Marker		MAF	MA		OC-irreg	PD	OC-choice	READ	SPELL	PA
1	rs2230164	3057278	0.4375	G	221	0.9132	0.8543	0.4036	-0.8348	0.5089	0.5393
2	rs729673	3057733	0.3089	G	221	0.3191	0.775	0.305	0.7997	0.0758	0.3391
3	rs4798062	3061242	0.2804	C	221	0.5595	-0.9824	0.7404	0.7769	0.1203	0.893
4	rs4798064	3064611	0.1696	G	221	0.1513	-0.9716	0.4158	0.691	0.2227	-0.9812
5	rs11874398	3068381	0.3661	C	222	0.4092	0.8919	1	-0.9659	0.3346	0.2384
6	rs6506055	3070003	0.0695	T	222	-0.632	-0.5984	-0.1374	-0.2637	-0.2045	0.7996
7	rs7245151	3071389	0.1161	T	222	0.9436	0.1505	0.3573	0.8072	-0.703	0.7517
8	rs16944391	3072913	0.0847	A	222	-0.8152	0.3958	0.7337	0.9154	-0.6103	-0.5328
9	rs12969768	3073325	0.1691	G	222	0.1229	-0.9106	0.2225	0.675	0.2266	-0.9643
10	rs948298	3079522	0.1795	C	223	-0.5098	0.9017	-0.3215	-0.8755	0.8956	0.4505
11	rs9944733	3083574	0.3973	C	223	-0.881	-0.5188	-0.9673	0.8093	-0.8224	-0.8498
12	rs9945324	3086036	0.0696	T	223	0.8744	-0.8596	-0.3895	-0.7735	-0.6086	0.4097
13	rs6506057	3086717	0.1688	A	223	0.0896	-0.8758	0.1573	0.6206	0.2928	0.9405
14	rs7506455	3086738	0.1181	A	223	0.6649	0.2521	0.4492	0.5249	-0.9984	-0.3674
15	rs4798068	3096441	0.3548	A	N/A	0.1949	0.2019	0.2957	0.2981	0.3618	0.6048
16	rs6506068	3110060	0.2333	C	224	0.5402	0.5617	0.245	-0.8669	-0.8796	0.9648
17	rs8089599	3119131	0.2986	A	225	-0.3839	-0.2628	-0.5208	0.6522	-0.6614	0.4353
18	rs7506674	3123302	0.4929	C	225	-0.9333	0.9552	-0.6105	-0.5112	0.84	-0.3781
19	rs4797100	3128553	0.2473	C	226	-0.5264	0.8023	-0.3767	-0.3393	-0.0305	-0.0423
20	rs6506070	3131689	0.4911	T	226	0.3665	0.415	0.1737	0.0508	0.0303	0.411
21	rs9952207	3152390	0.1578	C	227	-0.2273	0.7698	-0.0857	-0.3856	-0.0133	-0.1527
22	rs4798069	3153771	0.2764	T	227	-0.1817	0.8398	-0.0377	-0.0756	-0.0027	-0.0309
23	rs7235847	3161224	0.3625	C	228	0.6917	-0.2735	-0.7693	-0.2907	0.7233	0.4604
24	rs9951849	3161473	0.3895	A	228	-0.6054	0.3521	-0.2609	0.9913	-0.244	-0.1707
25	rs10153415	3163816	0.3066	T	229	0.7808	0.8604	0.3768	0.2871	0.5887	0.7365
26	rs10853291	3173354	0.4321	T	230	0.2572	0.9601	0.3196	-0.8144	0.1051	0.0422
27	rs1962519	3178976	0.4162	G	230	-0.0214	-0.385	-0.3379	-0.3244	-0.0911	-0.1914
28	rs8091914	3182671	0.4496	T	231	-0.8982	-0.8035	0.7983	0.4075	0.8843	-0.5718
29	rs11872867	3193194	0.2281	C	232	-0.8314	-0.7382	0.5607	0.7224	0.5744	-0.7954
30	rs9948992	3197546	0.1872	T	232	-0.9651	-0.7079	0.6083	0.8861	0.3001	-0.8646
31	rs9952276	3198532	0.2089	T	233	-0.8158	-0.7938	0.8315	-0.8766	0.3721	-0.6922
32	rs4296341	3199127	0.1887	A	234	0.9553	-0.72	0.5875	0.8853	0.3271	-0.9075
33	rs4340411	3199224	0.2054	A	234	0.3933	0.6122	0.9348	-0.7114	-0.9781	0.4499
34	rs8090956	3200634	0.4286	C	234	-0.7376	0.9695	-0.9875	-0.7535	0.7766	-0.7321
35	rs1662318	3204410	0.2478	G	234	-0.98	-0.1762	0.4381	0.9486	0.5691	-0.566
36	rs4441365	3207622	0.0437	C	235	-0.5652	0.8928	0.8273	0.461	-0.7066	-0.9578
37	rs4507002	3209591	0.1369	T	235	0.9168	0.3763	0.7389	0.9109	0.8259	-0.8213
38	rs12607409	3213227	0.2996	G	235	0.7661	0.3823	0.6256	0.7838	0.3371	0.6945
39	rs1662307	3218096	0.059	C	235	0.3505	-0.531	0.1597	0.3661	0.5892	0.8958
40	rs9635852	3222354	0.3984	A	235	-0.9875	0.7656	0.6718	0.8822	0.7643	0.5856
41	rs2165807	3228606	0.4079	G	235	0.7381	0.5193	0.3364	0.7138	0.3628	0.9064
42	rs1662345	3241743	0.1316	C	236	-0.4584	-0.6962	-0.6615	0.6813	-0.1602	-0.2838
43	rs717183	3242924	0.3124	T	236	0.3254	0.5899	0.6732	0.1452	-0.3961	-0.8256
44	rs12457997	3405831	0.3396	C	248	-0.8886	-0.754	-0.8146	0.98	-0.9382	-0.624
45	rs11664784	3409463	0.2925	T	248	0.8569	1	-0.593	0.8261	0.9507	0.9205
46	rs7234567	3410806	0.2478	T	248	-0.8089	-0.9965	-0.8313	0.9913	-0.9462	-0.9348
47	rs1962914	3416898	0.0303	G	249	0.8051	0.7397	-0.6957	-0.7296	0.8884	0.7496
48	rs12457600	3417263	0.1006	A	249	-0.7756	-0.6323	-0.0659	-0.7398	-0.694	0.5537
49	rs7230159	3428348	0.1061	C	249	0.2096	0.4958	0.7627	-0.9197	0.9293	0.3739
50	rs4798095	3429156	0.3542	A	249	0.5008	0.428	0.8845	-0.7683	-0.3963	0.4654
51	rs2020436	3438762	0.2741	A	250	0.5695	0.2868	0.0741	0.5336	0.4929	0.6416
52	rs238135	3438979	0.3205	G	250	0.8785	0.3009	0.2611	0.6194	0.7702	0.5045
53	rs238533	3441762	0.0821	A	251	0.6792	0.4555	-0.9037	0.2521	0.3467	0.4215
54	rs2238536	3442978	0.0491	T	251	-0.4379	-0.7932	-0.1812	-0.6261	-0.3116	0.8567
55	rs3786454	3500840	0.4599	A	256	0.69	0.3961	-0.9922	0.7045	0.7684	0.6374
56	rs17802670	3504315	0.0758	A	256	-0.1576	-0.0172	0.9905	-0.0351	-0.1284	-0.0006
57	rs629516	3509421	0.2674	C	256	0.5233	0.3059	0.5082	0.5462	0.4516	0.3509
58	rs586788	3518849	0.2571	T	257	0.7295	0.3638	0.6994	0.9937	0.2488	0.1523
59	rs2072389	3524175	0.22	A	258	0.6941	0.7532	-0.7893	-0.8711	0.2957	0.2449
60	rs12970501	3528771	0.3091	G	258	0.9324	0.317	0.9696	-0.4808	0.7947	0.22
61	rs2314031	3533857	0.3229	C	259	-0.1202	-0.5485	-0.0983	-0.3802	-0.6112	0.6004
62	rs502073	3559620	0.4658	T	260	-0.0497	-0.4455	-0.7364	-0.4207	-0.4106	-0.531
63	rs561434	3559937	0.1589	T	260	-0.1986	-0.9685	0.4867	-0.9179	0.409	-0.2855
64	rs504767	3565899	0.3784	T	261	0.1055	0.7172	0.1774	0.4371	0.6675	0.1606
65	rs12954168	3567367	0.2041	C	261	-0.5892	-0.2776	-0.5593	-0.471	-0.5798	-0.8224
66	rs9966134	3569850	0.3191	G	261	0.0311	0.9952	0.1452	0.4804	0.4762	0.1908
67	rs582324	3570191	0.1444	G	261	-0.7911	0.7579	0.3203	0.4368	0.1372	-0.5277
68	rs658857	3572605	0.491	A	262	-0.446	0.0667	-0.4211	0.4675	0.4227	-0.6053
69	rs521415	3579489	0.2769	A	262	-0.6534	-0.0095	0.5693	-0.6019	-0.0397	-0.6735
70	rs633280	3580273	0.1435	C	262	-0.7865	0.5801	0.4589	0.2948	0.1149	-0.7782
71	rs3888225	3584718	0.4439	T	263	0.5447	0.067	-0.6976	0.5753	-0.4637	-0.9973
72	rs2240899	3585011	0.4277	G	263	0.4987	-0.1052	0.5993	0.4129	0.8002	0.8813
73	rs12455524	3587525	0.1009	T	264	-0.2255	-0.6538	-0.8836	-0.1112	0.7603	0.7375
74	rs12455764	3587838	0.1473	A	264	-0.0305	-0.4896	0.7163	-0.0172	-0.9035	-0.7222
75	rs1787846	3596272	0.2613	C	265	-0.0061	-0.5108	-0.2271	-0.0664	0.6454	-0.3997
76	rs4798107	3603285	0.2277	A	266	-0.07	-0.1335	-0.2238	-0.0904	-0.1132	-0.2612
77	rs16945135	3605632	0.0838	C	266	0.7906	0.5575	0.6479	0.4413	0.1249	0.3012
78	rs1675247	3608506	0.4394	T	266	-0.4615	-0.5321	0.7306	-0.4775	0.8506	-0.2344
79	rs1631989	3635455	0.3357	T	267	-0.423	-0.395	-0.1708	-0.1377	-0.0697	-0.201
80	rs1791378	3638579	0.2299	A	267	0.5636	0.7731	-0.7843	-0.6398	0.4281	-0.5734
81	rs1639367	3639420	0.1952	C	267	0.1404	0.4873	0.71	-0.9479	0.5629	0.6876
82	rs17803945	3645352	0.0597	C	268	-0.1681	-0.5222	-0.0541	-0.0824	-0.4532	-0.2752
83	rs1110731	3654989	0.2254	A	268	0.8787	0.8517	-0.1892	0.8825	0.4036	-0.1133
84	rs1380775	3657903	0.1789	A	268	0.6321	0.6473	-0.5399	-0.6527	0.9261	-0.4281
85	rs1791393	3659159	0.4955	T	268	0.3784	0.5164	0.0126	0.1294	0.0511	0.1195
86	rs1116345	3661652	0.4715	T	268	0.3095	0.3574	0.0214	0.1847	0.0264	0.0989
87	rs1079065	3663310	0.4839	C	269	-0.5399	-0.4697	-0.2868	-0.1898	-0.0684	-0.3019
88	rs414273	3668632	0.308	T	269	-0.2771	-0.1215	-0.226	-0.2694	-0.0624	-0.3856
89	rs615916	3673212	0.1887	C	270	0.2378	0.3347	-0.8302	0.3503	0.5644	-0.5091
90	rs8097308	3676278	0.3435	T	270	0.666	-0.9637	-0.1706	-0.4846	-0.4972	-0.3458
91	rs342503	3677162	0.1952	G	270	-0.3886	-0.2462	-0.0255	-0.1161	-0.1747	-0.1547
92	rs168206	3683772	0.483	A	270	-0.6537	-0.9292	-0.039	-0.7523	-0.0662	-0.078
93	rs342478	3699508	0.2013	T	271	-0.5075	-0.3293	-0.0244	-0.1368	-0.0693	-0.3042
94	rs4798110	3707383	0.3411	A	271	0.4244	0.3952	-0.6939	0.1921	-0.8559	0.6297
95	rs342483	3708160	0.4456	G	272	-0.9529	-0.827	0.0317	-0.7719	0.1499	0.7387
96	rs8088292	3718070	0.133	T	273	0.6645	0.7903	0.1834	0.2217	0.2249	0.6446
97	rs918174	3726629	0.3262	G	274	-0.0445	-0.1193	-0.0022	-0.2491	-0.2217	-0.2658
98	rs3745050	3732572	0.4517	G	274	-0.349	-0.0601	-0.0358	-0.6594	-0.6015	-0.2285
99	rs4798124	3736998	0.1496	A	275	0.0899	-0.5477	0.4037	0.2073	0.2466	-0.7975
100	rs3912068	3742820	0.144	C	276	0.8105	0.866	0.895	0.6651	0.7282	0.8702
101	rs3850798	3750342	0.195	C	276	0.0738	-0.8407	0.5303	0.0605	0.4085	0.8552
102	rs4798127	3760469	0.4919	A	277	0.4194	0.824	-0.7803	0.603	-0.6044	-0.7279
103	rs3850799	3764232	0.3555	G	277	-0.5767	0.9273	0.4069	-0.3407	0.7049	0.3416
104	rs3786443	3766564	0.3826	C	N/A	-0.6979	0.9258	0.3393	-0.1725	-0.9011	0.3681
105	rs12955677	3777671	0.4606	G	278	-0.7099	-0.4544	-0.9924	-0.5371	-0.5467	0.7757
106	rs8084406	3777869	0.2424	A	278	-0.3926	-0.5364	-0.914	-0.1789	-0.5108	0.3747
107	rs17648967	3779107	0.408	G	278	-0.8961	-0.6931	0.7938	-0.4464	-0.8103	-0.4703
108	rs12605073	3780193	0.275	C	278	-0.8261	0.819	0.9444	-0.0969	-0.36	-0.0348
109	rs9953060	3781294	0.458	C	279	-0.5297	-0.4407	-0.6844	-0.4791	-0.3373	0.4638
110	rs9960018	3783080	0.1393	A	279	0.4516	0.0629	0.838	0.0125	0.0571	0.4355
111	rs4797124	3783921	0.093	G	279	0.7962	-0.4812	-0.773	0.4426	-0.2819	-0.9029
112	rs3786439	3784467	0.4688	A	280	-0.7107	-0.8034	-0.7241	-0.4724	-0.8627	-0.4629
113	rs16945399	3789334	0.3161	A	281	0.932	0.9883	0.2772	0.7752	-0.2543	0.9058
114	rs8087359	3799273	0.2875	C	282	0.2634	-0.8817	0.8479	0.5432	-0.2666	0.8424
115	rs8087656	3806175	0.2348	G	282	0.5275	-0.7782	-0.9404	0.867	-0.2053	0.9864
116	rs11662362	3807183	0.1455	A	283	0.6416	0.9954	0.946	0.8444	-0.8269	0.8546
117	rs7243806	3810050	0.2437	G	283	0.5071	-0.6296	0.9609	0.8909	-0.2019	-0.832
118	rs6506138	3820892	0.4901	G	284	0.8607	0.9098	0.9585	-0.9392	0.7285	-0.8995
119	rs12456464	3822168	0.4715	T	284	-0.6737	-0.5565	-0.6005	-0.5899	-0.7375	0.82
120	rs11662563	3822862	0.1614	A	284	0.3019	-0.834	0.7713	0.3712	0.3244	0.7048
121	rs10502314	3830072	0.13	A	284	0.3989	0.2513	-0.5869	0.4793	-0.789	0.9495
122	rs7230746	3832002	0.2876	C	284	-0.5895	0.7597	0.4727	-0.6344	-0.5845	-0.5434
123	rs16945531	3851934	0.1562	G	285	0.7443	0.2522	-0.8476	0.2992	0.8089	-0.9949
124	rs4798137	3853581	0.3268	A	286	-0.8733	0.8288	0.1886	-0.8024	0.7568	0.7489
125	rs4798138	3853668	0.4269	T	286	0.7099	0.6423	0.3185	0.5344	0.5162	0.7449
126	rs12969706	3855658	0.1161	G	287	0.7454	-0.9505	-0.3122	0.3268	0.4915	-0.8155
127	rs16945555	3855842	0.4545	T	287	0.9113	0.7638	0.4634	0.9644	0.8904	0.9654
128	rs9963685	3857271	0.0538	T	287	0.3784	-0.5252	0.4597	0.5819	0.1753	-0.8065
129	rs12953465	3859655	0.0806	T	288	0.628	0.7877	-0.5302	0.5094	0.7509	0.9202
130	rs9948278	3862266	0.1471	T	288	0.7186	0.2082	-0.7778	0.4383	0.5142	0.2106
131	rs8097259	3867014	0.4482	G	288	0.8643	0.3691	0.3435	0.8503	-0.8468	-0.8365
132	rs1238208	3872706	0.3964	C	289	-0.6383	0.8214	0.2506	-0.3796	-0.9411	-0.4932
133	rs4798140	3874051	0.0705	A	289	0.4959	0.6342	0.286	0.2026	0.0346	-0.5936
134	rs994857	3879053	0.3059	G	N/A	-0.9932	-0.8687	0.413	-0.8439	0.2682	0.6955
135	rs1847871	5219126	0.458	A	422	-0.1361	0.9739	-0.2555	-0.7102	-0.4392	-0.5261
136	rs3887348	5223105	0.4062	C	422	0.2886	-0.9482	-0.9939	-0.7045	0.8745	0.4896
137	rs9947320	5227049	0.2098	C	422	-0.8027	-0.6937	0.9835	-0.715	-0.8963	-0.8981
138	rs7242964	5227605	0.2514	C	422	0.5418	-0.951	0.7595	0.9908	0.9321	0.807
139	rs924960	5231007	0.1836	G	423	-0.5162	-0.9512	-0.9594	-0.5055	-0.3472	0.8232
140	rs12352	5233083	0.1542	A	423	0.324	0.9445	0.6741	0.6319	0.1677	0.3457
141	rs9952397	5238816	0.2661	T	423	-0.9557	-0.5921	-0.6513	-0.3717	-0.6676	-0.6967
142	rs1539935	5240346	0.4795	C	423	-0.3366	0.6996	-0.5865	-0.925	-0.4334	-0.9462
143	rs990072	5280198	0.4775	T	426	-0.4359	0.6839	-0.5485	0.9177	-0.411	-0.8211
144	rs12522	5280282	0.4089	G	426	0.6478	-0.732	0.8912	-0.4954	0.5094	0.5766
145	rs620652	5282030	0.1657	A	426	-0.3527	0.9276	0.8891	-0.4149	-0.139	0.7627
146	rs629258	5288759	0.314	A	426	0.6469	0.3584	-0.0911	0.0845	0.361	0.8512
147	rs17466502	5407183	0.1551	G	433	0.181	0.1888	0.1182	0.2201	0.0084	0.4485
148	rs10502330	5407253	0.2093	T	433	0.3294	0.5088	-0.9265	0.9773	0.7267	-0.9089
149	rs7240261	5418938	0.4417	C	433	0.8483	-0.3441	-0.7104	0.9675	-0.894	-0.7504
150	rs1963826	5421000	0.2013	A	433	0.3738	0.6858	-0.6161	0.6627	0.5241	-0.9502
151	rs7228644	5424289	0.3289	G	433	-0.418	0.4858	-0.5276	-0.4896	-0.2175	0.7256
152	rs2322094	5427967	0.2861	T	434	-0.5178	0.5119	-0.4202	-0.7794	0.7543	-0.3138
153	rs6506302	5434240	0.2571	T	434	0.2853	-0.9391	0.1893	0.4444	0.2823	0.6918
154	rs17382252	5437140	0.3253	C	434	-0.7688	0.7138	-0.2274	-0.8095	0.7184	-0.2567
155	rs1965652	5438728	0.2504	A	435	0.3623	0.6647	0.2259	0.4333	0.1363	0.8451
156	rs7233968	5440927	0.3962	G	435	-0.865	-0.6178	0.8969	-0.7164	-0.1321	0.5612
157	rs7243789	5442310	0.2562	T	435	-0.6109	-0.1921	-0.7289	-0.3338	-0.0551	0.7474
158	rs2322098	5448243	0.3961	C	436	-0.3473	-0.1428	-0.8712	-0.3567	-0.288	0.4585
159	rs11874161	5452488	0.3607	G	436	-0.7527	-0.3343	0.7035	-0.5359	-0.3703	0.302
160	rs4798360	5453430	0.3342	C	437	-0.9628	-0.3351	0.5235	-0.5556	-0.4978	0.2777
161	rs4798361	5456022	0.4319	A	437	-0.4114	-0.4596	-0.9208	-0.5145	-0.2629	0.5291
162	rs7237985	5462746	0.3373	A	437	-0.0669	-0.4325	-0.297	-0.4456	-0.8669	-0.0048
163	rs4798363	5463725	0.2567	A	437	0.0449	0.1715	0.6856	0.3002	0.3445	0.0842
164	rs2874689	5469185	0.3607	C	438	-0.0375	-0.5275	-0.3018	-0.529	-0.7014	-0.0473
165	rs2247879	5469395	0.2902	G	438	-0.15	-0.4131	-0.5171	-0.64	0.8881	-0.0143
166	rs9965051	5469582	0.4259	G	438	0.0561	0.2286	0.2526	0.175	0.2756	0.0242
167	rs7233189	5470541	0.3102	G	439	-0.4748	-0.4169	-0.1461	-0.1368	-0.419	-0.4871
168	rs8096852	5483361	0.1771	G	440	0.7656	-0.9508	0.4346	0.2006	0.2756	-0.3324
169	rs12965156	5509322	0.3111	C	440	-0.0796	0.8842	-0.4221	-0.4954	-0.2624	-0.1595
170	rs11664740	5511212	0.3866	G	440	0.0157	-0.8908	0.0791	0.0517	0.049	0.3469
171	rs1785403	5529502	0.1995	G	440	-0.6175	0.1816	-0.4573	0.4398	0.2536	0.8891
172	rs1785384	5539557	0.161	C	440	-0.5635	0.1986	-0.2467	0.8137	0.859	0.9602
173	rs1941001	5545973	0.3173	A	441	-0.0015	-0.5087	-0.0536	-0.0494	-0.0181	-0.1012
174	rs1785390	5548192	0.1346	C	442	-0.9746	0.3315	-0.655	0.5861	-0.2252	-0.5334
175	rs8091944	5548558	0.3262	C	442	-0.1878	0.5777	-0.1622	0.8161	-0.5346	-0.755
176	rs8090286	5552155	0.3045	A	443	-0.3714	-0.0554	-0.841	-0.5578	-0.9801	-0.2097
177	rs2027689	5558057	0.4357	G	443	0.7418	0.4209	1	-0.9622	0.6848	0.8923
178	rs8085771	5567047	0.3164	A	444	0.0569	0.0567	-0.8224	0.0453	0.2831	-0.95
179	rs1785427	5569427	0.4857	G	444	-0.7527	-0.0561	0.0717	0.9321	0.5845	-0.9476
180	rs7234955	5574442	0.1071	A	444	-0.0195	-0.251	-0.1622	-0.0358	-0.064	0.3247
181	rs16948470	5579752	0.3283	G	445	0.0953	0.0531	-0.8504	0.0731	0.352	-0.6752
182	rs1719939	5582779	0.4822	G	445	-0.8872	-0.0819	0.0436	0.9544	0.5158	0.9294
183	rs17384218	5586840	0.0383	A	445	0.5498	-0.8148	0.6471	-0.6817	-0.8871	-0.4011
184	rs4798376	5594240	0.2558	C	446	0.2482	0.3814	-0.7768	-0.8604	0.5462	-0.0882
185	rs11660759	5594788	0.4207	A	446	0.9344	0.276	-0.1325	-0.1924	-0.5981	-0.244
186	rs9965239	5596467	0.2848	T	447	-0.675	-0.0906	0.6173	-0.7777	-0.9689	-0.8985
187	rs9303976	5597594	0.0723	A	447	0.1487	0.3036	-0.2601	0.4157	0.333	0.5173
188	rs1719982	5598808	0.4385	T	447	0.8253	0.1019	-0.0435	0.6702	-0.689	-0.3139
189	rs8082912	5604031	0.0793	T	447	-0.1492	-0.3777	-0.1753	-0.026	-0.1302	-0.7576
190	rs17384555	5608173	0.2464	T	448	0.2194	0.5795	0.4918	0.2208	0.4928	0.0207
191	rs1893197	5608386	0.2077	A	448	-0.2178	-0.2892	-0.6886	-0.1256	-0.7526	-0.001
192	rs2140948	5608404	0.2451	T	448	0.2185	0.6312	0.9913	0.4407	0.7923	0.023
193	rs12455403	5610114	0.156	C	448	0.439	0.8225	0.1067	0.2733	0.2955	0.0308
194	rs721565	5611017	0.4624	G	448	0.1563	0.2564	0.3843	0.1114	0.308	0.1923
195	rs17384756	5612011	0.2473	T	449	0.2298	0.6044	0.445	0.2315	0.4195	0.0289
196	rs11874896	5612071	0.2086	A	449	-0.1831	-0.227	-0.6557	-0.1074	-0.7414	-0.0008
197	rs16948536	5612363	0.3289	G	449	-0.672	-0.8522	-0.5332	-0.7999	-0.4479	0.1288
198	rs2040191	5622288	0.1116	C	450	0.199	0.4092	-0.4386	0.6271	0.5488	0.3631
199	rs499074	5930165	0.2737	A	N/A	0.2547	0.102	0.0215	0.351	0.341	0.2979
200	rs8085884	5938903	0.3301	T	479	0.2731	0.0402	0.0271	0.0842	0.2035	0.316
201	rs523295	5942499	0.0882	T	479	0.7727	0.5072	0.1581	0.3659	0.7487	0.4825
202	rs1940622	5945181	0.3862	A	479	-0.6979	-0.1307	-0.3155	-0.3056	-0.2403	-0.5037
203	rs606266	5954761	0.4687	G	479	0.9922	0.5659	-0.8067	0.9476	0.408	-0.4603
204	rs692864	5956158	0.4777	T	480	-0.8102	-0.4619	-0.5131	-0.8648	-0.0649	0.5211
205	rs736632	5963728	0.431	A	481	-0.8069	0.5616	-0.6634	0.397	0.0486	-0.5962
206	rs601748	5966903	0.4075	G	481	0.9856	0.5847	-0.6988	0.3853	0.0577	-0.8713
207	rs629505	5968507	0.492	C	481	0.4309	0.1245	-0.924	0.3113	0.0822	0.4065
208	rs1784822	5970359	0.123	A	482	0.7951	-0.7988	0.821	0.6638	-0.9453	0.4597
209	rs596997	5971381	0.3583	T	483	-0.8343	-0.2279	0.7243	-0.443	-0.0961	-0.9516
210	rs571298	5973611	0.2184	T	483	-0.1454	-0.103	-0.5629	-0.1853	-0.0495	-0.5566
211	rs549729	5976382	0.058	G	484	-0.7699	0.4367	-0.2155	-0.3357	-0.5781	-0.478
212	rs9958859	5978050	0.1025	T	485	0.6267	-0.6502	0.9088	-0.8013	0.9946	-0.7755
213	rs7236654	5979506	0.0491	G	485	-0.4901	0.6506	-0.1937	-0.5788	-0.5779	-0.173
214	rs606966	5981916	0.4982	T	486	-0.6636	-0.5514	0.1013	-0.7822	-0.2552	-0.4621
215	rs17483213	5982486	0.0411	C	486	-0.9217	0.8579	-0.2222	-0.2026	-0.5878	-0.5432
216	rs4644934	5985622	0.4929	C	487	0.9735	0.9172	0.9503	-0.8762	0.1231	-0.8632
217	rs505145	5986517	0.3786	A	487	-0.3404	-0.3792	-0.4225	-0.0546	-0.8729	-0.2999
218	rs1940616	5991228	0.3039	G	488	-0.3156	-0.7763	-0.1795	-0.5578	-0.5413	-0.4543
219	rs7244516	5991672	0.0731	T	488	-0.071	-0.4958	-0.0915	-0.3648	-0.6117	-0.4232
220	rs530708	6013233	0.0723	T	489	-0.0282	-0.3513	-0.0504	-0.2102	-0.2208	-0.3075
221	rs8098531	6013642	0.3307	A	489	-0.3499	-0.8437	-0.2424	-0.5248	0.8822	-0.9378
222	rs948225	6016665	0.1586	A	490	-0.2622	-0.5214	-0.1571	-0.6418	-0.7441	-0.392
223	rs4798431	6030528	0.1435	T	491	0.8431	-0.8003	0.8381	0.6868	-0.212	-0.5313
224	rs1940623	6031054	0.2371	C	491	0.9423	0.51	-0.2352	0.6763	0.4671	0.8204
225	rs623220	6034355	0.3057	G	492	0.6627	0.2578	0.0317	0.0992	0.0439	0.2216
226	rs948295	6039775	0.4034	G	493	0.4538	0.6391	-0.5988	0.1754	0.0012	0.2425
227	rs8090152	6042805	0.2397	C	493	-0.736	0.7704	-0.5741	-0.9648	0.1409	-0.6963
228	rs11664944	6043565	0.1845	A	493	0.9324	0.3188	-0.2907	0.5346	0.1843	-0.9477
229	rs523364	6047536	0.0772	C	493	0.1468	0.7036	0.0923	0.0084	0.0091	0.2059
230	rs8085316	6057843	0.2728	A	493	-0.5692	0.8678	-0.0811	-0.7531	0.1685	-0.8047
231	rs9961584	6063645	0.4211	C	494	-0.2753	-0.8747	-0.0829	-0.0768	0.3228	0.9562
232	rs3865423	6066201	0.4113	T	494	-0.1803	-0.6374	-0.0318	-0.041	0.5087	-0.9524
233	rs11877143	6076758	0.2851	T	495	0.9539	-0.3219	-0.2302	-0.7586	0.0905	-0.8227
234	rs11662751	6078451	0.1925	T	495	0.6279	0.5851	-0.0446	-0.4918	0.3812	0.585
235	rs9965494	6082174	0.1848	A	496	-0.7188	-0.9787	0.9147	-0.9294	0.8922	-0.2736
236	rs7245021	6082906	0.142	T	496	-0.3553	0.6722	-0.7999	-0.3782	-0.4528	-0.2285
237	rs12457649	6087485	0.4937	C	497	-0.7112	-0.2651	-0.0276	-0.5282	0.2112	0.7544
238	rs9965160	6088897	0.1221	T	497	0.6971	-0.8252	-0.0076	-0.9179	0.9495	0.9264
239	rs897352	6092508	0.2004	A	497	0.4725	-0.3705	-0.1335	0.7321	-0.9858	0.8792
240	rs9948450	6103265	0.2258	G	498	-0.3927	0.9385	-0.3205	-0.576	-0.1487	-0.3631
241	rs9966104	6104231	0.3075	G	498	-0.216	0.8929	-0.2924	-0.5871	-0.0285	-0.398
242	rs8096964	6114882	0.2692	T	499	-0.2546	0.5887	-0.3629	-0.7516	0.6891	0.247
243	rs8097157	6123402	0.115	A	499	0.3647	-0.4652	0.5166	0.5145	-0.6867	0.6197
244	rs8096946	6135449	0.0945	C	499	0.5146	-0.73	-0.428	-0.7755	0.5367	-0.4732
245	rs7228441	6145894	0.4786	C	499	-0.9336	-0.8398	0.2638	0.7867	-0.9122	-0.2802
246	rs636589	6264885	0.1988	A	500	-0.7624	0.8541	-0.488	-0.7679	-0.827	-0.8464
247	rs2729741	6273038	0.1702	G	500	-0.2318	-0.2884	-0.8315	-0.8234	0.5843	-0.7697
248	rs11663096	6284683	0.1292	A	500	-0.4667	-0.4657	-0.6451	-0.3443	-0.5622	-0.1374
249	rs675060	6298208	0.1098	T	500	-0.6557	0.6146	-0.6025	0.934	-0.4218	0.9175
250	rs180732	6347138	0.4848	T	501	-0.6473	0.5299	-0.8547	-0.4723	-0.0213	-0.9001
251	rs341184	6355614	0.4589	A	501	0.7973	-0.2653	0.6501	0.8407	0.0597	-0.9136
252	rs593862	6355826	0.1089	T	501	-0.6362	0.9206	-0.43	-0.7368	-0.2903	-0.8637
253	rs17411276	6360902	0.1462	A	501	-0.5167	-0.3308	0.72	-0.8541	0.3341	0.7332
254	rs12960650	6364727	0.4768	T	502	-0.1545	0.9665	-0.7149	-0.3704	-0.006	-0.4216
255	rs1436907	6374431	0.3309	A	503	-0.8064	0.6571	0.5171	-0.5048	-0.0774	-0.8391
256	rs163751	6376609	0.4332	C	503	0.7145	-0.1994	0.6281	0.8555	0.0574	-0.6384
257	rs173149	6376658	0.2754	A	503	0.6487	-0.4002	0.8287	-0.9674	0.2739	-0.4138
258	rs341201	6378528	0.4964	C	504	-0.9835	-0.4182	0.7014	0.894	0.1476	-0.1042
259	rs341218	6382898	0.4964	A	504	-0.857	-0.3263	0.8131	-0.9234	0.2178	-0.0753
260	rs237213	6390903	0.2724	G	505	-0.0514	-0.2152	-0.5756	-0.4932	-0.8732	-0.4383
261	rs2123311	6393285	0.4348	A	506	0.6253	0.5041	-0.7259	-0.6842	-0.2014	0.3168
262	rs12961587	6394347	0.4501	C	506	0.9806	-0.3634	0.3257	0.6726	0.2713	-0.2443
263	rs4797242	6397483	0.2844	T	506	0.2338	0.9162	0.0855	0.4118	0.4268	-0.3185
264	rs1431382	6780732	0.1852	C	545	-0.9483	-0.2167	0.5678	0.8787	0.356	-0.6695
265	rs1431381	6802509	0.1163	T	545	-0.4417	0.4556	-0.8563	-0.9146	0.6349	-0.9116
266	rs7244308	6808150	0.2317	C	545	-0.386	-0.2731	0.4175	-0.7823	0.7783	-0.1522
267	rs8088063	6810187	0.2102	T	546	-0.4705	-0.3309	0.7833	-0.8763	0.5917	-0.1198
268	rs1367725	6839895	0.3295	G	547	0.3749	0.7581	0.0111	-0.7004	-0.3381	-0.9706
269	rs9953610	6842627	0.385	C	547	0.3681	0.8524	0.0193	-0.5931	-0.3528	0.6127
270	rs12604439	6847943	0.0635	T	549	-0.7038	-0.7182	-0.9526	-0.533	0.9027	0.2494
271	rs8082943	6852470	0.1018	T	550	0.8233	-0.8765	0.6112	0.8587	0.5972	0.4045
272	rs2567261	6858925	0.0971	A	550	0.5752	-0.8693	0.6509	0.9283	0.5219	0.2908
273	rs12954062	6859732	0.3993	C	550	0.5601	0.8867	0.0372	-0.5961	-0.3396	0.6842
274	rs2282522	6863354	0.4767	A	551	-0.4144	-0.2707	-0.5985	-0.6496	0.8295	-0.566
275	rs547779	6867710	0.1622	C	551	0.2387	-0.9342	-0.9072	0.2758	0.0192	-0.8013
276	rs3865406	6874050	0.3265	C	552	-0.5416	0.4641	0.9737	-0.398	-0.1267	0.7427
277	rs4797262	6878628	0.4499	G	552	0.2896	-0.1497	-0.6819	0.8818	0.1637	-0.597
278	rs615191	6885171	0.1411	G	552	0.3678	0.5376	0.6509	0.1947	0.0093	0.949
279	rs766990	6907171	0.2136	A	553	-0.3562	-0.738	-0.6871	0.9472	-0.5834	-0.4211
280	rs1790517	6908297	0.1491	G	553	-0.9489	0.4123	-0.6203	0.3368	0.3328	-0.5216
281	rs11662449	6908787	0.3137	T	553	0.5713	-0.18	-0.7785	-0.8721	-0.9263	-0.9916
282	rs586231	6920901	0.336	T	556	-0.9483	0.3242	-0.245	-0.8729	0.5695	0.4657
283	rs733918	6932295	0.4661	T	556	0.9072	0.2354	-0.1127	-0.9899	0.2325	0.5278
284	rs2186905	6936826	0.4982	A	556	0.891	-0.1927	0.0616	0.9408	-0.4247	-0.5627
285	rs2155697	6937143	0.4946	A	557	-0.7567	0.1872	-0.0266	-0.9109	0.6261	0.5792
286	rs17439137	6941060	0.3955	A	558	0.4152	-0.6649	0.0318	0.9626	0.9828	-0.984
287	rs2002237	6942514	0.2209	G	558	-0.3381	-0.1815	-0.1974	-0.9201	-0.6558	-0.3712
288	rs4470231	6959761	0.3166	C	559	0.6101	0.1823	-0.9369	0.6232	0.9863	-0.3142
289	rs17439829	6962552	0.1616	A	559	-0.0007	-0.0125	-0.1121	-0.0069	-0.1426	-0.1791
290	rs678570	6965451	0.241	A	559	0.4964	0.1689	0.1598	0.4091	-0.9947	-0.8966
291	rs658121	6967044	0.1488	A	560	-0.6319	0.8982	-0.0585	-0.1852	-0.1136	-0.107
292	rs671871	6967844	0.1738	G	560	-0.6214	0.8651	-0.0531	-0.2235	-0.2595	-0.075
293	rs686378	6968725	0.161	G	560	-0.7063	-1	-0.08	-0.2226	-0.1533	-0.1114
294	rs607230	6970523	0.2611	T	561	-0.9316	0.4735	-0.3159	-0.493	-0.7656	-0.6171
295	rs567188	6971633	0.1286	G	561	0.8945	0.7313	-0.1804	-0.4091	-0.378	-0.3697
296	rs12965464	6971973	0.2527	A	561	0.5297	0.4329	0.4827	0.9741	0.7954	0.8881
297	rs535959	6972772	0.0509	G	561	0.4854	0.2303	0.8192	0.2944	0.5642	0.5966
298	rs652374	6973676	0.1319	T	562	0.7593	0.588	-0.1721	-0.5946	-0.3432	-0.326
299	rs11660907	6975468	0.2518	G	562	0.5525	0.4518	0.4827	0.8505	0.8198	-0.9877
300	rs492522	6976638	0.4643	G	562	-0.6566	-0.274	0.9112	0.5471	0.939	0.6178
301	rs17519184	6976714	0.4002	T	562	-0.3286	-0.1068	0.956	0.9588	-0.7869	0.6996
302	rs11662397	6981973	0.267	G	563	0.6495	0.6355	0.356	-0.9044	0.9237	0.9111
303	rs7228564	6982249	0.3708	G	563	-0.5131	-0.1382	0.8126	0.5565	0.7565	0.787
304	rs601304	6982327	0.4223	T	563	-0.6775	-0.2798	0.8069	0.3757	0.7852	0.765
305	rs4239330	6984504	0.3913	T	564	0.4231	0.1175	-0.2535	-0.9595	-0.7654	-0.7191
306	rs4798524	6985512	0.4207	T	565	-0.3799	-0.0815	0.3421	0.9191	0.6098	0.6899
307	rs692849	6986232	0.2036	G	565	0.9324	-0.8034	0.7869	-0.6569	-0.9459	-0.6858
308	rs9957429	6986333	0.1964	G	565	0.1949	0.1222	0.3455	0.456	0.6276	0.6299
309	rs12961939	6987818	0.2357	C	565	-0.8922	-0.4481	0.7926	-0.4323	0.9393	-0.3901
310	rs17441243	6989079	0.0847	G	566	-0.0383	-0.143	-0.1566	-0.0935	-0.0523	-0.1767
311	rs625106	6989628	0.4187	G	566	-0.7071	0.5973	-0.8879	-0.3591	0.7512	-0.3249
312	rs12709618	6991311	0.3701	A	566	-0.6983	0.8072	-0.4728	-0.2716	-0.6249	-0.4135
313	rs10163962	6992082	0.0713	G	566	-0.384	0.9133	-0.0374	-0.2425	-0.5051	-0.6116
314	rs8086690	6992680	0.0866	T	566	0.8424	0.2887	-0.178	0.9465	-0.9708	-0.7294
315	rs664184	6998220	0.3089	G	567	-0.8377	0.6812	0.7804	-0.293	0.5264	-0.4198
316	rs952428	6998901	0.0847	C	567	-0.4	-0.7703	-0.14	-0.2206	-0.6642	-0.2881
317	rs619106	7001413	0.2786	T	567	-0.7755	0.6801	0.8294	-0.3284	0.7623	-0.3962
318	rs539713	7007322	0.492	T	568	0.3004	-0.5246	-0.9684	0.9506	0.758	0.4401
319	rs591004	7012495	0.2862	C	568	-0.3143	-0.9412	0.9899	-0.5278	-0.844	-0.2658
320	rs11661841	7013705	0.0777	A	569	-0.2802	0.9841	-0.4631	-0.2497	-0.3435	0.222
321	rs630501	7015339	0.469	G	569	0.4893	-0.2981	0.6122	0.9662	0.7559	0.6225
322	rs510991	7016187	0.3014	A	569	-0.479	0.8246	-0.774	-0.5847	-0.6752	-0.2837
323	rs475598	7017438	0.3946	T	569	-0.2171	0.6618	-0.6403	-0.3619	-0.6148	-0.9584
324	rs7227276	7018454	0.2086	T	569	-0.3639	0.5238	-0.978	-0.3053	0.651	0.2108
325	rs483480	7021103	0.1839	A	570	-0.7044	0.988	-0.5553	0.9574	-0.4086	-0.3177
326	rs7231835	7024271	0.1684	A	570	-0.7053	0.3002	0.8094	-0.6342	0.5756	0.4903
327	rs541928	7024932	0.2255	G	570	-0.5434	0.9592	-0.5348	-0.7499	-0.231	-0.5006
328	rs2126566	7044431	0.1961	T	571	0.6858	0.0631	0.6216	0.0771	0.2725	0.0372
329	rs9957763	7047121	0.3761	G	571	0.2095	0.1053	0.0774	0.0577	0.0953	0.0319
330	rs12967929	7052729	0.3939	A	572	-0.799	0.5184	0.9031	0.6506	-0.951	-0.4984
331	rs6506470	7058603	0.4409	G	573	0.6372	0.424	0.7227	-0.3954	0.5472	0.2362
332	rs7228959	7066464	0.3939	A	573	-0.5408	-0.9055	-0.1431	0.4969	-0.7479	-0.544
333	rs16951199	7070135	0.0821	C	573	-0.9712	-0.2099	0.3484	-0.4679	-0.4907	-0.5278
334	rs8090138	7072908	0.412	T	574	-0.5682	-0.712	-0.1972	0.525	0.8304	-0.7055
335	rs12955222	7092427	0.3553	A	575	0.1762	0.2522	0.1678	0.0369	0.0062	-0.3759
336	rs12956744	7092706	0.3286	A	575	0.1208	0.9749	0.0234	0.0891	0.1664	-0.6686
337	rs4798533	7099571	0.4367	T	576	-0.2886	0.5099	-0.0799	-0.0908	-0.1447	0.6629
338	rs12454984	7099652	0.3048	G	576	0.1547	-0.9768	0.0941	0.0592	0.1195	0.955
339	rs984355	7104212	0.3804	T	577	0.7313	0.6231	-0.5437	-0.2756	-0.7444	0.8617
340	rs334411	7111227	0.4902	A	577	0.9304	-0.8867	-0.542	-0.6347	-0.5734	0.8563
341	rs489659	7547909	0.1556	G	614	0.2821	0.791	0.87	0.4071	0.1526	0.59
342	rs7231577	7568782	0.0465	A	614	0.2484	0.6514	0.2785	0.0766	0.6923	0.6269
343	rs4798573	7575129	0.1473	G	615	0.183	0.6721	0.9532	0.1499	0.1315	0.4894
344	rs10502357	7579318	0.1503	A	615	0.2454	0.4709	0.5452	0.2633	0.7505	0.4141
345	rs1941137	7582888	0.1961	T	615	0.5112	-0.9627	-0.9406	0.7919	0.2572	-0.5769
346	rs8089695	7585927	0.0732	G	615	0.5331	0.4627	-0.6373	0.5561	0.252	0.4564
347	rs1941134	7588656	0.0957	A	N/A	0.0485	0.1958	0.6727	0.0329	0.2386	0.0842
348	rs1893224	7598911	0.0946	C	616	0.0363	0.1913	0.712	0.0326	0.2099	0.0699
349	rs1893223	7599137	0.1422	C	616	0.0734	0.2996	0.4008	0.0352	0.0634	0.2765
350	rs1941144	7608767	0.053	G	616	0.0387	0.0758	-0.9453	0.0751	0.05	0.0202
351	rs7228736	7612514	0.1167	G	617	0.2303	-0.9205	0.2566	0.0929	0.4162	-0.7961
352	rs6506520	7617956	0.1163	A	618	0.1969	0.9641	0.2187	0.0896	0.3931	-0.8313
353	rs1941141	7620982	0.1531	G	618	0.0351	0.2388	0.29	0.0167	0.0445	0.1957
354	rs10221419	7648679	0.0882	A	618	0.2048	0.9751	0.9578	0.198	0.6834	0.8128
355	rs660633	7675307	0.1337	G	619	-0.7057	-0.6111	0.0265	-0.7195	-0.9075	0.6745
356	rs8086686	7677077	0.082	G	619	0.8772	0.899	0.7048	-0.5674	-0.7289	-0.9133
357	rs4121621	7679006	0.5	C	620	0.09	0.0392	-0.6246	0.2595	0.1176	0.2292
358	rs4121619	7679201	0.4045	T	620	0.2635	0.2092	-0.7603	-0.9754	0.1764	0.3876
359	rs9966932	7679368	0.4259	C	620	0.277	0.1308	-0.7386	0.842	0.2634	0.3618
360	rs608028	7683309	0.4552	A	621	0.2839	0.4606	0.7306	-0.9883	0.0939	0.5209
361	rs9953589	7696347	0.4786	C	621	-0.0947	-0.0955	-0.9141	-0.4431	-0.0521	-0.3015
362	rs582683	7701046	0.383	T	621	0.8346	-0.8388	-0.4361	-0.8509	0.1368	0.2416
363	rs613706	7731580	0.4677	A	621	0.8707	0.2846	-0.4355	-0.6384	0.4462	0.3364
364	rs1446077	7735182	0.4463	C	622	-0.1963	-0.0296	0.9826	-0.3558	-0.056	-0.0806
365	rs679873	7740535	0.4696	A	622	0.9564	0.3457	-0.4386	-0.6053	0.4597	0.4757
366	rs594771	7753363	0.4508	A	623	-0.8434	-0.1502	0.1786	0.5568	-0.5782	-0.2342
367	rs1446081	7757336	0.4506	G	623	-0.3388	0.9343	-0.0185	-0.15	-0.7446	0.2864
368	rs4614805	7778329	0.1968	T	623	-0.8303	-0.7563	0.8748	0.2915	-0.4428	-0.3952
369	rs624519	7785543	0.3449	A	623	-0.4981	-0.4612	-0.0279	-0.3229	0.9018	-0.9524
370	rs789451	7785723	0.4893	A	623	0.7866	-0.1699	0.2332	0.3853	-0.6067	-0.2083
371	rs653973	7787536	0.4374	G	624	-0.1268	-0.4387	-0.0177	-0.0165	-0.0862	0.5824
372	rs385769	7790480	0.4525	C	625	-0.0777	-0.0943	-0.0317	-0.0225	-0.1625	0.7223
373	rs749452	7796676	0.3453	T	625	0.3996	0.7946	0.3122	0.3839	-0.9553	-0.0588
374	rs16952550	7797948	0.2052	G	625	0.4132	0.6072	0.1057	0.1447	0.024	0.3302
375	rs16952559	7811152	0.09	T	625	-0.2356	-0.0627	0.5603	-0.2655	-0.6274	-0.5989
376	rs12963758	7814091	0.0643	C	625	0.6581	-0.2517	0.7997	-0.753	0.0654	0.7473
377	rs1561653	7841682	0.272	C	625	-0.1659	-0.0967	-0.0014	-0.0444	-0.3184	-0.9161
378	rs17473649	7843105	0.1154	A	625	-0.7128	0.4326	0.7602	0.9393	-0.4153	-0.9311
379	rs10502364	7860864	0.1661	A	626	-0.9306	0.0472	-0.9019	0.4425	-0.6488	0.2882
380	rs9304003	7861278	0.0608	T	626	-0.6544	-0.2305	0.6552	-0.3552	-0.0741	-0.0362
381	rs16952603	7862920	0.0401	G	626	0.0691	0.0102	0.1821	0.0082	0.095	0.0139
382	rs9304004	7867629	0.0589	A	627	-0.4344	-0.1762	0.6108	-0.198	-0.0918	-0.0288
383	rs16952620	7871142	0.0544	C	627	0.7301	0.3386	0.5347	0.3775	-0.7484	0.1809
384	rs1441002	7877531	0.2683	A	627	-0.9123	0.5578	-0.8637	0.7073	-0.3041	0.9263
385	rs7234763	7880128	0.2634	C	628	-0.6843	0.7128	-0.9633	0.9323	-0.3008	-0.7077
386	rs1866854	7892147	0.2746	C	629	0.5686	0.3239	-0.6231	0.2224	-0.9753	0.1856
387	rs9676009	7898746	0.22	A	629	0.6343	0.2773	-0.3034	0.3064	0.5786	0.1067
388	rs8091739	7903823	0.1312	C	629	-0.9766	0.9041	-0.4866	0.7417	-0.6093	0.8166
389	rs12960805	7909707	0.4714	A	629	0.3133	0.316	-0.3383	0.1884	0.7431	0.1982
390	rs2165412	7912931	0.205	T	630	0.5938	0.0675	-0.6337	0.1814	0.6553	0.0586
391	rs9956729	7917343	0.3187	G	631	-0.406	-0.4137	0.3076	-0.5992	-0.8119	0.9492
392	rs8088882	7920046	0.09	G	631	0.6056	0.8789	0.7467	0.4312	0.4577	0.7448
393	rs1002715	7930117	0.407	A	631	-0.6629	-0.6404	0.2534	0.6963	0.6975	0.8281
394	rs8087884	7941041	0.2023	G	631	-0.2027	-0.074	0.3394	-0.3437	0.8319	-0.626
395	rs12456376	7952217	0.3148	A	632	-0.1685	-0.0607	0.5847	-0.3241	-0.957	-0.3523
396	rs4602134	7967007	0.4615	C	632	-0.2474	-0.3878	0.7974	-0.2747	-0.9288	-0.3321
397	rs1470323	7978643	0.3687	T	632	-0.9607	-0.6025	-0.6582	-0.6341	-0.4986	0.991
398	rs12957856	8020442	0.1212	C	632	-0.5931	-0.1912	-0.8979	-0.7305	-0.3473	-0.6073
399	rs619957	8068390	0.1431	G	632	0.175	-0.915	0.6796	0.6506	0.4034	0.2955
400	rs615129	8088281	0.3388	T	633	0.4293	-0.9437	-0.7478	-0.678	-0.7808	0.3256
401	rs585416	8096925	0.3128	A	634	0.9724	-0.6461	-0.4013	-0.9743	-0.1068	-0.3549
402	rs568188	8109001	0.2875	G	634	0.3119	0.0711	0.6226	0.2355	0.4916	0.8004
403	rs593339	8109711	0.4732	G	634	-0.11	-0.1323	-0.1299	-0.0973	-0.0334	-0.0995
404	rs644183	8113197	0.2661	C	634	-0.0798	-0.008	-0.3705	-0.0246	-0.0482	-0.0979
405	rs550672	8123688	0.0483	G	634	-0.7279	-0.2303	-0.478	0.7556	-0.3522	-0.6955
406	rs10163540	8132163	0.1691	A	635	-0.0453	-0.0574	-0.3883	-0.0116	-0.1853	-0.1264
407	rs17398196	8145116	0.2317	A	635	0.3945	0.0828	-0.5295	0.6506	0.9354	0.7752
408	rs12969070	8146990	0.0829	G	635	-0.5524	-0.3875	-0.2792	-0.2503	0.6896	-0.5638
409	rs17476745	8152450	0.1934	C	635	0.3983	0.4748	-0.9254	0.6692	-0.4334	-0.904
410	rs523927	8152613	0.0554	T	635	0.4996	0.1197	-0.16	0.3615	0.4013	0.675
411	rs10513900	8166865	0.3569	G	636	0.5662	0.7851	-0.2033	-0.996	-0.9014	-0.8858
412	rs7232503	8172346	0.3956	G	636	-0.8108	0.1752	0.7932	0.9753	-0.9116	0.8684
413	rs4476239	8176424	0.3437	T	636	0.5926	0.0094	0.5385	0.5096	0.2924	0.2596
414	rs4798615	8184433	0.4866	T	636	0.8796	0.3286	0.7137	0.4957	0.5094	0.4829
415	rs6506554	8186530	0.1378	T	636	-0.882	-0.3222	-0.0897	-0.3415	-0.0351	-0.1417
416	rs7242256	8186939	0.3459	T	636	0.556	0.0066	0.4606	0.4874	0.2326	0.2324
417	rs17477951	8191980	0.0793	G	636	0.2563	-0.7666	-0.9518	0.2746	0.4757	0.2699
418	rs722973	8197445	0.2848	A	637	0.0601	0.5212	0.4976	0.3351	0.1106	0.0901
419	rs8094072	8198830	0.4884	G	637	0.7022	0.0581	-0.6372	0.9216	-0.789	0.8339
420	rs12457777	8200878	0.2054	G	637	0.1877	0.3539	0.4223	0.75	0.1951	0.2544
421	rs12454728	8203200	0.1631	C	637	-0.9238	-0.4721	-0.125	-0.6264	-0.2742	-0.3121
422	rs4798618	8206997	0.2255	C	638	-0.2338	-0.0325	-0.0973	-0.2815	-0.0576	-0.0293
423	rs976168	8210827	0.4132	A	638	-0.8638	-0.2079	-0.4521	-0.4443	-0.6968	-0.1873
424	rs7230842	8211602	0.1542	G	638	-0.1076	-0.0516	0.6883	-0.4448	-0.7764	-0.3662
425	rs8092312	8213356	0.1631	T	638	-0.9237	-0.4721	-0.125	-0.6264	-0.2742	-0.3122
426	rs12454998	8216107	0.1875	A	638	0.2981	0.4861	0.367	0.9704	0.0985	0.4866
427	rs4399595	8217344	0.4928	T	638	0.7268	-0.1129	-0.4582	-0.8304	0.9848	-0.4244
428	rs11659295	8220017	0.4634	C	638	0.8813	0.0935	0.1621	0.5475	0.5313	0.2356
429	rs7243209	8223278	0.167	G	639	-0.1408	-0.0555	0.5648	-0.7234	-0.9659	-0.2814
430	rs6506564	8227063	0.4455	C	639	0.9058	0.9572	0.452	0.7085	0.0593	0.6225
431	rs7507039	8227772	0.2094	A	639	-0.5433	-0.0609	-0.1661	-0.4939	-0.0577	-0.0935
432	rs12960329	8228336	0.2594	T	639	0.2018	0.1343	0.8671	0.5583	0.0604	0.2015
433	rs7506646	8232130	0.1866	A	639	-0.2305	-0.1775	0.2189	0.9871	0.9241	-0.4318
434	rs6506566	8233148	0.3506	T	640	0.9317	0.2792	0.6771	-0.9809	-0.8386	0.766
435	rs12962826	8234335	0.45	A	640	0.9137	0.8234	0.3967	0.5753	0.0415	0.4373
436	rs12964764	8238041	0.2635	T	640	0.166	0.094	0.9928	0.4595	0.0298	0.0626
437	rs1578952	8261413	0.32	T	641	0.9167	0.3098	-0.8615	0.5175	0.5683	0.0227
438	rs6417047	8264246	0.4723	A	641	-0.4995	0.9683	-0.692	-0.7084	0.4626	0.0902
439	rs9947995	8271275	0.3732	T	642	-0.7085	-0.5964	-0.8107	0.9845	-0.2193	-0.9347
440	rs4798619	8271595	0.3882	G	642	0.7381	0.6542	0.3983	-0.9763	0.2822	-0.6501
441	rs6506570	8277805	0.3309	A	642	0.8425	0.7694	0.5444	-0.8375	0.6898	-0.5967
442	rs9948041	8278568	0.1364	C	642	-0.2334	-0.4382	-0.8099	-0.2055	-0.4564	0.8909
443	rs11876028	8279805	0.0929	G	642	-0.6526	-0.8979	-0.6043	-0.8074	0.682	0.7711
444	rs2155755	8285270	0.361	C	643	0.3777	0.4581	0.3879	0.6246	0.2371	-0.6584
445	rs7505593	8285905	0.3277	A	643	0.9193	0.8332	0.4687	-0.8515	0.7186	-0.3981
446	rs948346	8287072	0.0994	G	643	-0.6678	-0.8987	-0.2379	0.835	0.7809	0.9614
447	rs16953201	8288073	0.1747	C	643	0.5009	-0.8052	0.929	0.9791	0.7689	0.4238
448	rs2000647	8289100	0.4177	G	644	0.5449	0.5025	0.385	0.905	0.508	-0.7298
449	rs17568213	8290094	0.3592	G	644	0.4374	0.5088	0.4668	0.7557	0.3246	-0.5418
450	rs9916903	8317182	0.2415	T	645	0.0327	0.3751	0.9285	0.0059	0.3391	0.5255
451	rs874536	8323852	0.2522	A	645	-0.115	-0.0481	-0.0796	-0.0114	-0.0771	-0.0127
452	rs12960980	8325001	0.1407	T	645	0.2706	0.283	0.5546	0.1481	0.6661	0.6206
453	rs12456630	8327540	0.3855	G	645	0.0544	0.3217	0.6239	0.0821	0.3719	0.2299
454	rs17490828	8341449	0.3583	T	645	0.1838	0.9022	-0.9533	0.2449	0.9903	0.8167
455	rs8087223	8346825	0.3569	A	646	0.1959	0.911	0.9749	0.1947	0.8973	-0.994
456	rs646684	8346972	0.2509	A	646	-0.1632	-0.3973	0.1258	-0.3443	-0.2912	0.6072
457	rs11661181	8347499	0.2638	T	647	-0.346	0.887	0.2482	-0.7155	0.9425	0.4878
458	rs17569530	8347573	0.263	A	647	0.6527	-0.9218	-0.5341	0.1195	0.7608	-0.2892
459	rs1459173	8348179	0.3191	C	647	0.7264	0.4857	-0.1497	0.3289	-0.5809	-0.8563
460	rs1965894	8348349	0.2021	G	647	-0.4924	-0.0693	-0.4654	-0.3051	-0.896	-0.0836
461	rs2017996	8349461	0.2683	C	647	-0.3977	-0.6679	0.3595	-0.6272	-0.4857	0.78
462	rs965639	8352147	0.2732	A	647	-0.897	-0.3349	-0.8818	-0.3487	0.8415	-0.1232
463	rs7227545	8354147	0.2071	C	648	0.2002	0.1491	0.1521	0.7589	0.1085	0.12
464	rs11662819	8354742	0.2799	G	649	-0.2878	-0.6873	0.23	-0.4618	-0.3746	0.842
465	rs4797312	8357640	0.3268	G	649	-0.7752	0.3845	-0.569	-0.8687	-0.2446	-0.9079
466	rs2155753	8362783	0.1717	A	649	-0.0455	-0.6124	-0.0142	-0.3672	-0.0731	-0.2335
467	rs617538	8364179	0.3205	A	649	-0.961	-0.6586	-0.7335	-0.4996	0.7203	-0.3903
468	rs4798636	8373862	0.3271	C	650	-0.3571	0.8376	-0.3302	-0.8695	-0.3138	-0.6046
469	rs2509551	8377652	0.2594	A	650	-0.357	-0.0173	-0.3026	-0.0493	-0.46	-0.1918
470	rs656068	8381829	0.3158	C	650	0.3528	0.6459	0.5903	0.1963	0.5428	0.1316
471	rs1251846	8382719	0.3071	G	651	-0.4509	-0.8389	0.582	-0.1883	-0.9978	-0.1222
472	rs635269	8398431	0.4283	G	N/A	0.4717	-0.6322	0.0367	-0.7027	-0.8062	-0.3811
473	rs12455759	8606036	0.1747	A	681	0.811	0.9636	-0.8307	0.9281	0.2471	-0.9867
474	rs11662866	8616138	0.4231	G	681	0.0094	0.0183	0.1045	0.0691	0.3326	0.0169
475	rs12458216	8617637	0.0811	G	681	0.9243	-0.5164	0.1409	-0.8473	0.9848	0.9648
476	rs321665	8622807	0.367	C	681	-0.0128	-0.02	-0.239	-0.0757	-0.0516	-0.0742
477	rs321664	8624447	0.3039	A	681	0.9029	-0.2641	-0.9425	0.9674	0.6192	-0.6778
478	rs8087976	8705990	0.492	A	689	0.6984	0.3341	-0.2181	0.6864	0.6185	-0.793
479	rs2160913	8706090	0.2772	C	689	0.2264	0.1874	-0.7353	0.6694	0.2614	-0.8167
480	rs653930	8710897	0.3041	A	690	0.191	0.8007	0.1348	0.5216	0.2178	0.0272
481	rs1784530	8714457	0.3539	T	690	0.2121	0.7684	0.1217	0.4724	0.2699	0.0321
482	rs4798680	8720726	0.392	T	690	-0.7835	0.9066	-0.4196	0.4275	0.637	-0.3798
483	rs8094051	8724682	0.4242	G	691	-0.9332	0.5193	-0.5027	0.2552	0.8282	-0.9904
484	rs1035300	8725545	0.3627	G	691	0.6746	0.6573	0.7318	0.186	0.7898	0.6714
485	rs1549075	8725854	0.2849	A	692	0.3336	0.3101	0.2095	-0.9938	0.6654	0.036
486	rs7235989	8726346	0.4332	C	692	-0.7883	0.8843	-0.6339	0.3489	0.7735	-0.6746
487	rs2160914	8727895	0.2746	G	693	-0.5665	-0.1069	-0.4862	-0.2847	-0.2822	-0.0309
488	rs657716	8738283	0.3104	G	694	-0.2196	-0.5107	-0.2054	-0.5136	0.4477	-0.0728
489	rs11662180	8749959	0.067	G	694	-0.9858	-0.6949	-0.3004	0.7365	-0.6859	0.7027
490	rs514827	8757358	0.3133	C	694	0.0834	0.1085	0.08	0.2513	-0.6762	0.2046
491	rs11663529	8770073	0.3551	C	694	-0.9192	0.9865	-0.3457	-0.8625	0.9544	-0.8481
492	rs484913	8778498	0.4929	T	695	0.8745	-0.2656	0.291	0.9905	0.3375	0.9858
493	rs16954157	8778967	0.2585	G	695	0.3164	0.7652	0.848	0.5322	0.7001	0.5899
494	rs632328	8780586	0.4509	C	695	0.7543	0.1464	-0.5913	0.8869	-0.2211	0.8163
495	rs498461	8781427	0.3023	A	695	0.4941	-0.7006	0.0573	0.2991	0.061	0.9381
496	rs8084760	8782044	0.1783	G	695	0.7623	0.855	-0.3344	-0.5565	-0.3065	0.766
497	rs1979945	8786050	0.3316	A	696	0.5978	0.3652	-0.8027	-0.8937	-0.1261	-0.692
498	rs17482826	8786149	0.1193	A	696	0.4638	0.6109	-0.234	0.1928	0.1667	0.8851
499	rs540278	8786551	0.0633	G	696	-0.9755	-0.7669	0.3398	0.3451	0.5916	-0.7895
500	rs10502380	8787022	0.1595	G	696	0.5246	0.3338	0.6627	0.8376	-0.3112	-0.5941
501	rs566890	8787189	0.2268	G	697	0.9252	0.4266	-0.2791	-0.6164	-0.1424	-0.9654
502	rs561737	8789111	0.4812	T	698	0.8856	-0.592	0.4074	0.7626	0.0092	0.3284
503	rs4797331	8789709	0.2112	A	698	-0.4928	-0.5107	-0.429	-0.493	0.7506	0.2725
504	rs568267	8789828	0.2884	G	698	-0.7414	-0.5756	-0.3282	-0.5867	-0.1576	-0.4817
505	rs4797332	8791281	0.3462	G	698	-0.5876	-0.9051	-0.2625	-0.7917	-0.0699	-0.5844
506	rs615058	8791977	0.1774	C	698	-0.6861	-0.6999	-0.4665	-0.5211	-0.1924	-0.7179
507	rs689801	8798873	0.2129	T	698	-0.7967	0.9755	-0.2408	-0.4125	-0.1082	-0.5671
508	rs605144	8801004	0.3506	G	699	0.7351	0.5598	-0.1295	-0.4832	-0.5415	0.967
509	rs655485	8806836	0.0686	G	699	-0.9897	0.7269	-0.83	0.9724	0.7794	-0.4163
510	rs3810053	8810886	0.3292	T	699	0.5505	0.2685	0.5951	0.2283	0.5015	0.9314
511	rs612012	8813119	0.2071	G	700	-0.8883	-0.9444	-0.6378	-0.18	0.8091	-0.2132
512	rs690104	8814017	0.3246	A	701	-0.6926	0.4103	0.8662	-0.063	-0.6394	-0.2073
513	rs12960677	8814239	0.1275	C	701	0.9152	0.311	0.3265	-0.5497	-0.5586	-0.7056
514	rs612721	8819075	0.4307	T	702	0.5232	-0.7364	-0.2629	0.6016	0.6953	0.5968
515	rs627543	8820080	0.4179	A	702	0.7614	-0.5381	-0.1345	-0.7989	-0.6549	0.4634
516	rs689975	8825073	0.2433	A	703	-0.9212	0.8417	-0.9126	0.7912	0.7139	0.8229
517	rs629699	8825869	0.2929	G	703	0.353	0.02	0.4675	0.1908	0.4755	0.8815
518	rs12962546	8826197	0.4171	C	703	-0.8798	-0.1135	0.9302	-0.4249	-0.7153	0.6324
519	rs11081459	9097815	0.1181	G	N/A	0.5176	0.8271	0.687	0.3003	0.5815	-0.8522
520	rs874250	9109156	0.1798	A	733	-0.1653	-0.2766	0.802	-0.1466	-0.8178	-0.6171
521	rs9945360	9138164	0.4034	T	733	-0.2592	-0.2223	0.509	-0.2699	-0.8379	-0.1892
522	rs11081463	9142875	0.1196	A	733	0.5172	0.8274	0.6869	0.3001	0.5804	-0.8534
523	rs12963114	9146350	0.3345	A	733	0.2032	0.1218	-0.3483	0.693	-0.5871	0.7527
524	rs7506330	9167894	0.4386	C	733	0.6771	-0.9816	-0.0692	-0.7965	-0.6485	0.4184
525	rs12956041	9169471	0.0722	G	733	0.4935	0.2308	0.5423	0.0655	0.0773	0.9535
526	rs8091045	9322664	0.425	C	735	-0.0993	-0.0971	-0.7847	-0.0377	-0.1824	-0.1696
527	rs11081472	9325743	0.0617	T	735	0.4701	-0.6804	0.9704	-0.7638	-0.1914	0.8161
528	rs925100	9347786	0.4025	A	N/A	-0.0933	-0.1339	-0.876	-0.0625	-0.2573	-0.0733
529	rs11878163	9362470	0.4032	C	736	-0.2439	-0.2301	0.5793	-0.3203	-0.3902	-0.3031
530	rs7245034	9366494	0.4822	T	736	0.1044	0.0657	-0.9254	0.0732	0.08	0.1239
531	rs2298550	9386597	0.28	G	736	-0.1915	-0.295	-0.8836	-0.1788	-0.6322	-0.2131
532	rs1561998	9468293	0.2661	T	742	-0.8845	0.1937	-0.7983	0.7705	-0.6933	-0.7228
533	rs7227801	9472933	0.1106	A	742	0.443	-0.8525	0.0881	0.7607	0.1594	0.2019
534	rs329017	9482196	0.352	C	742	-0.8855	-0.2051	-0.1947	-0.2116	-0.088	-0.3366
535	rs10468797	9482611	0.2071	T	742	-0.9189	0.7104	0.3546	0.4674	0.7761	0.547
536	rs12970100	9487220	0.0576	G	743	-0.4136	-0.4346	-0.2975	-0.853	0.5187	-0.3693
537	rs8092935	9505856	0.2666	T	744	-0.9387	0.1466	-0.9258	0.6316	-0.8833	-0.9304
538	rs12454987	9508126	0.2066	A	744	-0.9184	0.786	0.3745	0.604	0.925	0.7123
539	rs2241943	9512666	0.3812	G	744	0.8055	-0.91	0.1561	0.4879	0.0812	0.338
540	rs10853380	9515095	0.2683	G	744	-0.6715	-0.9615	0.7928	0.692	0.5152	-0.9936
541	rs7240572	9520794	0.0921	T	N/A	-0.9481	-0.8797	-0.5916	0.4432	0.1604	-0.6727
542	rs9957720	9521723	0.1127	T	745	0.3606	-0.9201	0.0824	0.6343	0.1057	0.1607
543	rs1942150	9528533	0.0938	G	746	-0.8815	-0.8354	-0.5594	0.312	0.1617	-0.812
544	rs1275669	9528894	0.4602	G	746	0.6507	0.6072	0.8513	0.5678	0.3684	0.6121
545	rs745218	9541028	0.1471	G	747	0.8738	0.2905	0.9145	0.797	0.5537	0.3654
546	rs9304040	9548240	0.1547	T	N/A	0.9604	0.4576	0.9361	0.8147	0.7071	0.3502
547	rs2306134	9552042	0.156	T	748	-0.9966	0.4908	-0.937	0.8538	0.719	0.4556
548	rs329003	9560320	0.1011	C	748	0.4399	-0.0447	-0.4002	-0.552	-0.6699	0.9115
549	rs6506676	9566121	0.2379	A	748	0.6959	0.9058	-0.061	0.8883	0.5221	-0.5191
550	rs329034	9573891	0.2021	G	748	0.5858	0.3088	0.6715	0.8428	-0.627	0.9171
551	rs329033	9574171	0.1631	C	748	-0.6714	-0.0126	-0.308	-0.1205	-0.1074	-0.1687
552	rs12970514	9575337	0.1589	A	748	0.6407	-0.6831	-0.0258	-0.6279	0.8718	-0.4714
553	rs329032	9576964	0.4107	C	748	0.5597	0.1317	0.045	0.2394	0.5998	0.3635
554	rs7233308	9582887	0.1127	T	748	-0.751	0.1971	0.2669	0.2558	-0.7947	-0.8641
555	rs2045228	9715787	0.3036	G	760	-0.1424	-0.2168	-0.0041	0.8235	0.2861	-0.3449
556	rs11081496	9716631	0.2812	C	760	-0.1811	-0.1649	-0.0226	0.7978	0.2984	-0.3618
557	rs12955356	9716891	0.1667	A	760	0.6972	-0.5184	0.5104	-0.0914	-0.9293	0.3413
558	rs7228240	9719894	0.1863	G	761	0.8339	0.5446	0.3674	0.674	0.3436	-0.5089
559	rs6506683	9720723	0.1637	C	761	0.5014	0.4529	0.0626	0.3723	0.1878	-0.7062
560	rs7238992	9720842	0.2594	C	761	0.5724	0.9087	0.4895	0.5568	0.18	-0.6507
561	rs6506689	9733050	0.1741	C	762	0.3042	0.3994	0.3044	0.0441	0.1191	-0.3545
562	rs16955490	9733635	0.1915	A	762	-0.8133	-0.0955	-0.8935	-0.0848	-0.8149	0.2319
563	rs2902842	9734579	0.0731	G	762	0.5774	0.211	-0.0655	0.1877	0.4112	0.4658
564	rs7237162	9736439	0.0731	C	763	0.42	0.1521	-0.0888	0.1349	0.3335	0.3364
565	rs1116701	9736909	0.2218	A	763	-0.5815	-0.532	-0.1317	0.4494	0.157	0.6899
566	rs17510362	9739952	0.2002	C	764	-0.5306	-0.6805	0.1603	0.896	0.5004	0.8186
567	rs11663323	9740091	0.1723	C	764	-0.0781	-0.0697	-0.5573	-0.041	-0.1115	-0.1688
568	rs4798850	9742939	0.2389	A	764	-0.0228	-0.0133	0.6764	-0.0732	-0.1086	-0.0694
569	rs8092949	9745258	0.4321	T	764	-0.0196	-0.0386	0.6911	-0.1306	-0.3643	-0.2938
570	rs12970910	9750729	0.2151	G	766	0.047	-0.8484	0.6689	0.378	0.1089	0.0349
571	rs9304044	9750942	0.3993	G	766	0.0058	0.0532	0.4785	0.0855	0.0056	0.0042
572	rs1031554	9751265	0.4866	T	766	0.1735	0.71	0.5649	0.4867	0.0039	0.0101
573	rs10153347	9752896	0.1399	C	767	-0.843	-0.7445	-0.7619	-0.616	0.8764	-0.2422
574	rs11665182	9754646	0.3513	T	767	0.3337	-0.7173	0.7352	0.9125	0.8519	0.4052
575	rs11663730	9755845	0.0365	C	767	0.3538	0.1272	0.3473	0.6364	0.3795	0.7314
576	rs7244006	9767365	0.4011	T	768	0.9899	0.9943	0.2413	-0.712	-0.4332	0.8436
577	rs9962736	9771249	0.4375	G	768	-0.3627	-0.2766	0.5014	-0.3747	-0.4622	-0.8597
578	rs2298504	9773376	0.1295	A	769	-0.9201	-0.4971	-0.5143	-0.6266	-0.865	0.974
579	rs2298506	9773706	0.3866	C	770	-0.845	-0.9736	0.3046	-0.7967	0.69	0.8811
580	rs7233332	9774914	0.3832	T	770	-0.8997	-0.6554	-0.1675	-0.6567	-0.3059	-0.3752
581	rs4798853	9779001	0.142	G	771	0.7588	0.4657	0.3997	-0.8149	-0.616	0.6744
582	rs2267571	9787523	0.3656	A	772	-0.1141	-0.6468	-0.5401	-0.1778	-0.0665	-0.3475
583	rs2267569	9790211	0.2473	A	772	-0.2701	-0.633	-0.2569	-0.3478	-0.2891	-0.5751
584	rs731440	9793867	0.3848	G	772	-0.168	-0.8013	-0.473	-0.2557	-0.0902	-0.5799
585	rs8082842	9804778	0.3966	A	773	0.1847	0.1622	0.6579	0.7304	0.722	0.0522
586	rs12455645	9806271	0.2718	A	773	0.8217	0.7998	-0.6525	0.3517	-0.8793	-0.1897
587	rs2284142	9807412	0.0714	G	773	0.2246	0.1049	0.3017	0.2016	0.0188	0.0238
588	rs9961019	9823631	0.0911	A	774	0.1979	0.0935	0.426	0.2405	0.0128	0.0279
589	rs767300	9830230	0.2986	T	775	0.8005	0.9274	0.9275	0.7432	-0.5884	0.8224
590	rs656510	9837545	0.4777	T	775	-0.6593	0.9413	-0.7501	-0.333	-0.9707	-0.577
591	rs2299836	9840212	0.2674	T	775	0.198	0.4704	0.3952	0.2303	-0.8074	0.2986
592	rs1065544	9849998	0.425	A	775	0.9194	0.8889	0.6829	0.6024	0.2054	0.5354
593	rs513186	9872587	0.342	C	777	-0.6727	-0.6797	0.5121	-0.7931	-0.3778	-0.3643
594	rs17805544	9877936	0.1506	C	778	-0.5452	-0.2532	-0.5368	-0.7173	-0.809	-0.0899
595	rs2240905	9878069	0.4991	C	778	-0.5351	-0.9848	0.9437	-0.3416	0.9201	0.4552
596	rs17805578	9878558	0.1551	A	778	0.2338	0.6045	-0.4457	0.1152	0.3814	0.8393
597	rs12605895	9878995	0.4259	G	778	-0.5098	-0.85	0.849	-0.518	-0.5687	0.7591
598	rs16955826	9881588	0.2442	G	778	-0.3191	-0.2094	-0.8771	-0.5997	-0.2034	-0.2071
599	rs557861	9884527	0.4116	A	778	0.2998	0.5906	0.8018	0.3209	-0.7759	-0.3237
600	rs636407	9912512	0.3795	C	780	0.7517	0.4491	0.6746	0.4376	-0.7565	0.9974
601	rs683018	9917112	0.3196	G	780	0.2512	0.1208	0.2801	0.4536	-0.5491	0.7072
602	rs29204	9917719	0.1212	C	780	-0.7521	-0.571	-0.6382	-0.8511	0.4775	0.5065
603	rs616898	9942788	0.4964	G	780	-0.5083	-0.5604	-0.9185	-0.4599	-0.36	-0.764
604	rs9807392	9949118	0.0695	C	781	-0.5884	-0.3706	-0.3912	0.9907	0.4885	0.737
605	rs29085	9950853	0.1569	C	781	-0.2142	-0.9514	-0.9785	-0.2675	-0.8465	0.3125
606	rs29065	9951931	0.3179	G	781	0.5673	0.2593	0.4745	0.3978	-0.4069	-0.7472
607	rs917688	9952736	0.0429	T	781	0.3512	0.5984	0.2615	-0.9913	0.2327	0.059
608	rs673787	9952883	0.4436	G	781	-0.4578	-0.503	-0.5348	-0.4374	-0.3583	-0.7697
609	rs206441	10432221	0.288	A	841	-0.8759	0.5521	-0.9458	-0.5101	-0.9218	-0.8068
610	rs7230671	10435947	0.108	A	841	-0.4082	-0.8392	-0.5539	-0.7048	0.9984	-0.0876
611	rs2847351	10437041	0.3136	G	841	-0.3289	0.5517	-0.8942	-0.1073	-0.5958	-0.1783
612	rs6505558	10445680	0.4472	A	841	-0.0692	-0.9385	-0.187	-0.0195	-0.2471	-0.1685
613	rs557214	10455313	0.2513	G	842	0.5353	-0.6148	0.0985	0.1892	0.6494	0.062
614	rs479771	10456611	0.4964	T	842	-0.0332	-0.6087	-0.1674	-0.0048	-0.1787	-0.0805
615	rs16974517	10462891	0.1163	T	843	0.1101	0.7631	-0.61	0.3064	0.5544	0.3561
616	rs1786683	10466149	0.1518	G	844	0.7886	-0.5708	-0.0683	-0.7265	-0.5675	0.5812
617	rs666064	10467604	0.4803	C	844	-0.6504	0.9371	-0.1564	-0.4883	-0.3221	-0.4552
618	rs500368	10472790	0.4741	C	844	-0.3856	-0.6639	-0.0968	-0.4173	-0.3905	-0.3374
619	rs538795	10477443	0.4686	G	845	-0.4835	-0.9731	-0.1298	-0.5042	-0.3422	-0.4049
620	rs10502395	10482023	0.119	T	845	0.0917	0.3208	-0.6304	0.3179	0.6526	0.2051
621	rs520666	10505294	0.3193	C	845	-0.0783	-0.5641	-0.2153	-0.3587	-0.3749	-0.1931
622	rs677737	10507269	0.1968	T	845	-0.3084	-0.8526	-0.6551	-0.1233	-0.8836	-0.1124
623	rs473877	10510309	0.3571	C	N/A	-0.092	-0.3176	-0.1957	-0.1222	-0.2023	-0.1788
624	rs2290279	10516187	0.3583	C	847	-0.3898	-0.8195	-0.3446	-0.4038	-0.4125	-0.5867
625	rs485954	10518414	0.381	G	847	-0.4277	1	-0.7855	-0.4909	-0.6095	-0.6046
626	rs546966	10525913	0.3806	A	848	-0.5001	0.9662	-0.7867	-0.4383	-0.6019	-0.6546
627	rs643757	10535688	0.4962	A	848	-0.7853	-0.8671	-0.0937	-0.4389	-0.5454	-0.7448
628	rs10502394	10547670	0.1159	A	848	0.152	0.5001	-0.29	0.4274	0.5488	0.2883
629	rs510529	10666564	0.4883	A	854	-0.0195	-0.079	-0.0594	-0.1521	-0.6613	0.5423
630	rs600433	10667992	0.2114	C	854	0.5174	0.3702	0.3283	0.4964	0.5325	-0.3996
631	rs1944383	10670104	0.1705	G	855	0.5018	0.6747	0.2635	0.4202	-0.8819	-0.6488
632	rs12967372	10670642	0.3681	C	855	0.4368	0.9743	-0.9203	0.9057	0.9244	0.8472
633	rs676809	10677717	0.4731	T	856	0.5585	0.3186	0.2654	0.3481	0.0353	0.103
634	rs3748423	10681192	0.3462	G	856	-0.7999	-0.4701	-0.066	-0.1762	-0.3338	-0.3533
635	rs16975183	10684246	0.4214	T	856	0.0644	0.3807	0.0098	0.0122	0.4736	0.4709
636	rs9807706	10689873	0.267	C	857	-0.7733	0.7734	0.1613	0.5464	-0.5786	-1
637	rs2156619	10690573	0.2415	G	858	-0.8131	0.8633	0.2497	0.6122	-0.4516	-0.8816
638	rs17564849	10698973	0.3054	C	858	-0.9607	-0.3199	-0.0608	-0.2658	-0.3281	-0.1907
639	rs4797469	10701749	0.2103	T	858	-0.1933	-0.8514	-0.199	-0.0826	0.4354	0.9871
640	rs9965335	10705290	0.377	A	858	0.5168	0.308	0.6361	0.7401	0.4844	0.0221
641	rs8086028	10727779	0.2907	A	859	0.3425	0.7858	0.0878	0.3156	-0.5871	0.3133
642	rs1941543	10731598	0.4401	G	859	0.899	0.0961	0.7023	0.9279	-0.667	0.1421
643	rs16975339	10733722	0.1551	C	859	0.0643	0.034	0.4294	0.0132	0.6988	0.0381
644	rs7233628	10742045	0.4534	G	859	0.7296	0.0565	0.6638	0.8753	-0.6865	0.1361
645	rs1343886	10751475	0.2429	A	859	0.1995	0.2084	0.0408	0.1207	-0.8971	0.2261
646	rs2865125	10759493	0.1286	G	860	-0.7826	-0.7124	-0.1309	-0.3513	0.7095	-0.0515
647	rs1881092	10759837	0.1306	A	861	-0.7955	-0.6567	-0.1158	-0.3792	0.6408	-0.0603
648	rs1918678	10762376	0.1932	T	861	-0.8541	-0.6717	-0.8444	-0.4101	0.8103	-0.055
649	rs2865123	10764558	0.1315	A	861	-0.735	-0.6195	-0.1067	-0.3523	0.6526	-0.0578
650	rs2293517	10774331	0.1243	G	862	-0.5793	-0.4359	-0.0506	-0.197	0.5903	-0.0643
651	rs6505593	10781748	0.2138	C	862	-0.5576	-0.3936	-0.4156	-0.5373	-0.9058	-0.051
652	rs11080458	10785191	0.1132	C	863	-0.8645	0.3895	0.2076	0.3193	-0.1936	0.5813
653	rs8097645	10786623	0.1616	C	863	-0.385	-0.7272	-0.2028	-0.3915	0.6779	-0.1518
654	rs6505595	10788302	0.4023	G	863	0.9288	0.9707	-0.1252	-0.747	0.1041	0.6469
655	rs17566974	10791695	0.0615	G	863	-0.3947	0.8261	-0.5167	-0.3647	-0.3952	0.3407
656	rs6505599	10796867	0.2237	A	863	-0.4173	-0.3221	-0.2174	-0.168	-0.5782	-0.097
657	rs12458041	10798881	0.1875	A	863	0.3067	0.8368	0.4648	0.167	0.9452	0.1836
658	rs1918673	10798969	0.4982	A	863	-0.884	-0.4523	0.8577	-0.5768	-0.433	-0.5604
659	rs2865135	10801275	0.1872	C	864	0.4605	0.8343	0.5999	0.317	-0.9595	0.3108
660	rs16975392	10802573	0.2375	C	865	0.3964	0.9289	0.169	0.1587	0.9222	0.334
661	rs7227138	10802861	0.3679	C	865	0.166	0.286	0.0152	0.0819	-0.5697	0.0957
662	rs1683369	10805698	0.381	A	866	0.1807	0.0188	0.5893	0.3011	0.9013	0.0876
663	rs10502405	10807566	0.0966	T	866	0.7967	0.1848	0.1987	0.3289	-0.6986	0.0597
664	rs1683390	10813628	0.203	A	866	0.4447	0.086	-0.8737	0.9351	0.7867	0.1094
665	rs1485779	10813925	0.1896	A	866	0.4398	0.0811	-0.8923	0.9053	0.7629	0.0692
666	rs1189853	10817550	0.1225	A	867	0.6301	0.0409	-0.5747	-0.9253	0.5925	0.1654
667	rs4797486	10824509	0.2991	C	868	0.2145	-0.4193	0.1895	0.1996	0.0539	-0.8964
668	rs8083634	10827181	0.092	A	868	0.301	0.9904	0.8223	0.4109	0.7809	-0.3931
669	rs1189858	10830329	0.3741	T	869	-0.931	-0.3202	-0.2362	-0.6924	0.9652	-0.6557
670	rs1683376	10832934	0.3128	A	869	-0.9675	0.6586	0.4516	0.6628	0.3185	-0.939
671	rs6505601	10837305	0.2648	A	870	0.6082	0.4485	-0.0983	0.9639	-0.5606	0.2963
672	rs7226389	10853608	0.0814	A	870	0.9051	-0.2808	0.7942	-0.9543	0.3521	0.9543
673	rs11659801	10858838	0.3971	G	871	0.6679	0.3057	-0.9009	0.9052	-0.7499	0.1531
674	rs264220	10879722	0.4488	C	872	0.4913	0.8391	-0.6075	0.6245	0.5636	0.2699
675	rs264176	10891607	0.0841	T	872	0.7159	-0.095	-0.8275	-0.9925	0.9325	-0.5085
676	rs17569311	10892336	0.2554	G	872	0.18	0.8071	-0.6212	0.2703	0.7739	0.048
677	rs417445	10903437	0.415	G	N/A	0.1378	-0.5588	-0.9666	0.6873	0.4731	0.2396
678	rs264275	10912467	0.4502	G	N/A	0.9719	0.4111	0.1385	0.9439	0.623	-0.8624
679	rs8087266	11678979	0.2487	A	918	-0.9394	0.7034	0.8408	-0.8343	-0.1668	0.7198
680	rs17515325	11685551	0.1616	C	918	-0.9004	0.7385	-0.9156	-0.8334	-0.3642	0.9579
681	rs8087897	11687824	0.1048	T	919	0.441	-0.5276	0.7409	0.6422	-0.2956	-0.3833
682	rs12458309	11710582	0.3821	G	920	0.0021	0.1138	0.0286	0.2621	0.5706	0.1967
683	rs12604626	11712048	0.3071	A	920	0.002	0.0142	0.0424	0.1699	0.2833	0.0637
684	rs7359728	11736605	0.2742	C	921	0.2157	-0.7099	0.3038	0.5319	0.6739	0.9874
685	rs16976627	11736664	0.1777	T	921	0.3169	0.4154	0.2939	0.1514	0.1204	0.3606
686	rs2866279	11747400	0.2755	C	922	0.0861	0.9635	0.2399	0.345	0.7119	0.7852
687	rs8087789	11750915	0.2478	G	923	0.428	0.7266	0.3337	0.5135	0.7222	-0.8913
688	rs16976642	11751127	0.183	C	924	0.455	0.1779	-1	0.139	0.2238	0.4639
689	rs2113739	11751954	0.2826	A	924	0.1187	0.5117	0.3075	0.2067	0.9561	0.6997
690	rs8094039	11755356	0.3196	C	924	0.2078	0.2287	-0.6518	0.1582	-0.8559	0.6576
691	rs8099153	11765522	0.0633	A	925	0.7668	-0.0779	-0.9882	-0.1741	-0.1759	-0.0785
692	rs9962277	11789182	0.1905	A	926	0.7437	0.6133	0.8466	0.589	-0.6304	-0.9186
693	rs1364633	11801487	0.158	T	926	0.6646	0.3808	0.3694	0.4249	0.8354	0.5992
694	rs12454673	11807585	0.4222	G	926	0.0029	0.0582	0.3552	0.1039	-0.8976	0.5273
695	rs1786568	11811000	0.3036	C	926	0.3115	-0.6866	0.8274	0.5202	-0.5149	-0.3443
696	rs1786569	11836088	0.2741	C	927	0.2574	0.7918	0.6911	0.3782	-0.6908	-0.7975
697	rs16976739	11837783	0.1702	A	927	0.5902	0.2913	0.3616	0.2189	0.6506	0.4959
698	rs1786581	11842182	0.1932	A	928	0.2227	0.8491	0.3191	0.2878	0.0213	0.5054
699	rs787549	11850436	0.3093	G	928	0.2882	-0.9352	0.2198	0.412	0.1439	0.3815
700	rs787554	11852697	0.2147	A	N/A	0.7391	0.81	-0.5957	0.3738	-0.1769	0.3561
701	rs787559	11856016	0.2567	A	929	0.5777	-0.945	0.8984	0.6891	-0.1028	0.6267
702	rs2071140	11862516	0.2184	G	929	0.7947	0.8757	-0.5649	0.2661	-0.2457	0.3259
703	rs671365	11875576	0.0606	G	930	0.5916	0.2814	-0.8805	0.4243	-0.1315	0.6575
704	rs593713	11877657	0.2679	T	930	0.0377	0.0659	-0.5514	0.1153	-0.8811	0.845
705	rs605961	11878095	0.2656	G	931	0.0325	0.0832	-0.5209	0.1345	-0.9583	0.921
706	rs3974590	11882845	0.2727	G	931	0.4	0.2246	-0.2931	0.3967	-0.9072	-0.7553
707	rs8094168	11889739	0.1381	T	932	0.2488	0.1042	0.8853	0.1012	-0.3785	0.8759
708	rs1265930	11891135	0.1426	T	933	-0.5926	-0.3546	-0.9814	-0.8526	-0.4129	-0.1364
709	rs9963456	11891888	0.1809	C	933	-0.7794	-0.2996	0.977	0.8633	-0.1663	-0.2835
710	rs1662609	11892127	0.1943	G	933	-0.528	-0.208	-0.7786	-0.8068	-0.0622	-0.1607
711	rs672201	11892685	0.1816	C	934	-0.7794	-0.2996	0.9768	0.8634	-0.1663	-0.2835
712	rs1815845	11894266	0.2175	C	934	-0.7757	-0.4226	0.9646	-0.9486	-0.0716	-0.4264
713	rs1822378	11903615	0.2986	G	935	-0.2371	0.4097	-0.2481	0.8648	-0.0834	-0.853
714	rs1662602	11965746	0.1977	A	939	0.873	-0.941	0.9534	0.2463	0.4325	0.3327
715	rs3974759	11969294	0.302	A	939	-0.7204	-0.6143	-0.4869	0.3206	0.5117	0.3516
716	rs662383	11973073	0.2616	T	939	0.9343	-0.9929	-0.5778	0.2023	0.2795	0.3894
717	rs16976886	11974069	0.092	T	939	-0.4433	-0.9565	-0.7923	0.5841	0.9475	0.9519
718	rs2360082	11976557	0.0929	T	940	-0.4432	-0.9567	-0.7923	0.5841	0.9476	0.9519
719	rs7506045	11977272	0.0686	T	940	-0.3087	-0.4373	-0.259	-0.3307	-0.3187	0.5603
720	rs663591	11979416	0.1687	A	940	-0.8837	-0.3473	-0.5387	-0.7074	-0.8454	0.3241
721	rs655790	11980381	0.2973	T	940	-0.3271	-0.1876	-0.4292	0.9963	-0.7859	0.915
722	rs588257	11982479	0.1893	C	941	-0.1135	-0.1942	-0.3084	-0.8301	-0.4064	-0.7392
723	rs636173	11986337	0.3408	A	941	-0.6549	-0.6214	-0.8881	0.8303	-0.748	0.629
724	rs7240032	11986629	0.0686	G	941	-0.0786	-0.0681	-0.7639	-0.1623	-0.1546	-0.3959
725	rs671470	11991419	0.2736	T	941	-0.9786	-0.616	-0.7678	0.58	0.8752	0.9497
726	rs16976931	11996698	0.0891	C	941	0.063	0.2961	0.4888	0.0432	0.021	0.0201
727	rs12326288	12001277	0.1411	A	942	0.0598	-0.6306	0.3094	0.0353	0.0034	0.1251
728	rs7235476	12001478	0.3122	G	942	0.1705	0.8835	0.6013	0.0261	0.0397	0.2929
729	rs1060510	12006989	0.1239	G	N/A	0.5396	0.4132	-0.8198	0.0502	0.1831	-0.8724
730	rs1962913	12007263	0.4054	G	943	0.1705	0.0679	0.496	0.0042	0.0466	0.2818
731	rs1262056	12011868	0.1968	C	943	0.1711	0.3905	0.9567	0.0081	0.0517	0.3806
732	rs630110	12019857	0.2939	T	944	0.7407	-0.4963	0.9549	-0.8012	-0.9276	-0.9231
733	rs9955952	12021516	0.3039	T	944	-0.847	-0.872	0.3435	-0.6821	0.7442	0.9915
734	rs609588	12024196	0.344	C	944	0.5286	0.1465	-0.4796	0.1279	0.916	-0.8792
735	rs4580260	12026610	0.309	C	N/A	0.7314	-0.4659	0.891	-0.6301	-0.87	-0.9477
736	rs6505736	12251001	0.4722	G	948	-0.1704	-0.1684	0.1526	-0.0482	-0.5442	-0.3802
737	rs11080562	12260142	0.2112	A	949	-0.5551	-0.9672	0.0774	-0.2942	-0.959	0.8444
738	rs7243090	12263032	0.3467	A	950	0.0102	0.0571	-0.9664	0.0837	0.4318	0.0555
739	rs7230480	12264697	0.2852	A	951	-0.215	-0.4483	-0.8797	0.7529	0.7141	-0.2764
740	rs11080564	12296884	0.1987	C	954	-0.4325	-0.1191	-0.0616	-0.3432	-0.708	-0.4789
741	rs8083882	12304309	0.0993	G	954	-0.6064	-0.161	-0.1133	-0.2259	-0.7534	-0.2383
742	rs9964979	12321501	0.1816	A	954	0.5748	0.3832	-0.6661	0.3655	0.8615	-0.7451
743	rs12956849	12335822	0.0232	T	954	0.3021	-0.6742	0.6111	0.2036	0.129	0.3594
744	rs17595308	12351946	0.0564	T	954	0.4224	0.0071	0.7607	0.0225	0.0257	0.2371
745	rs11659516	12356266	0.0303	T	954	-0.0913	-0.84	0.3688	-0.1294	-0.555	-0.8463
746	rs556734	12383623	0.3554	G	955	0.9682	-0.8299	-0.8938	0.4684	0.3275	-0.3141
747	rs11662125	12385904	0.1275	C	955	0.8389	-0.5489	-0.3143	0.7585	-0.4514	-0.4125
748	rs16973056	12389481	0.0369	C	955	-0.5103	-0.3207	-0.7514	-0.4188	-0.8356	-0.3559
749	rs7243316	12390284	0.4349	C	955	-0.9896	0.3892	0.2507	-0.4824	0.8336	0.0763
750	rs546713	12403985	0.4947	A	956	-0.8124	0.4698	0.5169	-0.2383	-0.7403	0.1003
751	rs16977182	12404776	0.1257	G	957	0.7882	-0.7324	-0.1402	0.5872	-0.232	-0.4269
752	rs487139	12405885	0.4537	T	958	-0.1854	-0.3151	0.7406	-0.2031	-0.2619	0.8172
753	rs503307	12407905	0.347	A	958	-0.7873	0.9446	-0.7989	0.525	0.364	-0.3048
754	rs12455481	12458739	0.426	T	959	-0.2734	-0.2849	0.078	-0.2763	-0.5915	0.4951
755	rs4797689	12465540	0.0527	G	959	0.7612	0.7273	-0.4063	0.8978	-0.6972	-0.992
756	rs17524639	12474727	0.1462	C	959	-0.8779	0.9788	-0.0058	-0.863	-0.6118	-0.1864
757	rs533792	12476249	0.3363	T	959	0.4369	0.4593	0.6665	0.2127	0.5178	-0.6878
758	rs1019839	12494685	0.1682	G	960	0.6578	-0.9839	0.5427	0.737	-0.7984	-0.8
759	rs12961307	12503416	0.1384	A	961	-0.6326	-0.8744	-0.0482	-0.8913	-0.7067	-0.3384
760	rs11663391	12506768	0.3309	T	961	0.947	0.3277	-0.0674	0.4806	0.7329	0.7802
761	rs16939654	12510514	0.0732	T	961	0.3545	0.2519	-0.3491	0.5429	0.4228	0.1518
762	rs514831	12514213	0.1791	T	961	0.4346	0.2508	-0.8699	0.2589	0.3366	0.6634
763	rs566326	12516238	0.35	T	961	-0.2407	-0.1451	0.0249	-0.0768	-0.3092	-0.9852
764	rs17525206	12524214	0.0187	G	961	-0.357	-0.3802	-0.7608	-0.2717	0.8906	-0.8592
765	rs11665415	12526129	0.0508	A	962	0.1265	0.0966	-0.1975	0.2259	0.6519	0.0687
766	rs723836	12539850	0.3721	A	963	0.2394	0.3699	-0.9782	0.2508	0.5223	-0.856
767	rs1940973	12540747	0.1049	C	963	0.5699	0.3473	-0.007	0.7371	-0.6706	-0.728
768	rs12458000	12551763	0.2424	A	963	-0.4511	-0.2277	0.0154	-0.1743	-0.4253	0.9229
769	rs8086774	12569058	0.1565	T	963	0.3106	0.0606	0.6398	0.1172	0.143	0.6246
770	rs12605240	12581483	0.398	T	963	-0.2606	-0.1826	0.0528	-0.0905	-0.4575	0.3399
771	rs7506835	12622394	0.0456	G	963	0.4342	-0.7875	0.6807	-0.9813	0.459	-0.9898
772	rs1592643	12633193	0.4571	A	963	0.2683	0.1828	0.6472	0.1189	0.1569	0.9714
773	rs7233175	12650285	0.3163	C	964	-0.23	-0.0598	0.0841	-0.1385	-0.1942	-0.8794
774	rs9952624	12652148	0.4323	A	964	-0.1845	-0.0699	0.2735	-0.1158	-0.2972	0.6862
775	rs1549011	12656932	0.4473	C	965	-0.1228	-0.0816	0.2725	-0.0672	-0.2354	-0.9604
776	rs12959199	12663574	0.1259	T	965	-0.4579	-0.6509	-0.2235	-0.3833	0.9398	0.9232
777	rs2542172	12687711	0.1431	C	965	0.2368	0.0589	0.8162	0.0558	0.1393	0.59
778	rs17595746	12697858	0.1043	G	965	0.7145	0.557	-0.0193	0.982	-0.7132	-0.8111
779	rs9646473	12700623	0.1482	T	965	0.9549	-0.8378	-0.7048	0.6501	-0.555	-0.356
780	rs9955985	12702112	0.4472	G	965	-0.141	-0.0691	0.2513	-0.062	-0.2364	0.9662
781	rs2847254	12717224	0.2665	A	965	0.3947	0.0681	-0.1806	0.1194	0.2729	0.6487
782	rs1893213	12726556	0.4106	A	N/A	0.3163	0.2101	-0.1702	0.1402	0.5789	-0.6027
783	rs7237147	12767815	0.3875	T	972	-0.114	-0.882	0.8445	-0.1831	-0.0406	-0.5742
784	rs6505765	12772849	0.3444	C	972	-0.8305	-0.0161	-0.6047	-0.519	-0.781	-0.5666
785	rs2542157	12777247	0.4176	C	972	0.9066	0.4636	-0.6539	-0.7001	1	-0.8769
786	rs2542160	12779246	0.3721	C	972	0.328	0.2845	0.8675	0.6571	0.5992	0.8921
787	rs1893217	12799340	0.1747	G	973	0.2476	-0.6101	-0.861	0.0859	0.0755	0.1123
788	rs10502415	12799561	0.1446	G	973	-0.0426	-0.0075	-0.3667	-0.0082	-0.006	-0.0798
789	rs2847289	12802167	0.4091	A	973	-0.2783	-0.7571	0.6687	-0.2912	-0.1218	-0.2968
790	rs2847286	12807815	0.3716	C	973	0.3357	0.2864	0.8108	0.6115	0.6156	0.9429
791	rs2847281	12811593	0.4256	C	N/A	0.4538	0.1344	-0.7889	0.8067	0.8177	0.5216
792	rs10502416	12812702	0.2084	A	974	0.0524	0.0198	0.2669	0.0104	0.0817	0.005
793	rs547268	12813056	0.1667	C	974	-0.5833	-0.1014	-0.7509	-0.9074	0.7324	-0.0769
794	rs3737361	12821324	0.2558	G	974	0.1858	0.0298	0.7649	0.0744	0.2676	0.0098
795	rs2852151	12831176	0.4241	T	975	0.5041	0.1594	-0.9696	0.7578	0.806	0.6482
796	rs657555	12837136	0.1637	G	975	-0.5177	-0.078	-0.5385	-0.7955	0.7303	-0.0877
797	rs11080606	12857969	0.2545	G	975	0.1553	0.0338	0.5117	0.0505	0.1961	0.0117
798	rs12607710	12877485	0.1914	C	975	0.0067	0.0126	0.0972	0.0025	0.044	0.0011
799	rs12607919	12932218	0.4037	G	980	-0.3382	-0.2121	-0.0394	-0.2101	-0.9412	-0.0415
800	rs1474043	12941738	0.3957	G	980	0.7308	0.5949	0.3414	0.3535	-0.7454	0.3372
801	rs11080616	12951999	0.2039	T	980	0.627	0.3436	0.4704	0.616	0.8627	0.154
802	rs7244871	12992754	0.1708	T	981	-0.8671	0.582	0.863	0.6675	0.7904	0.2376
803	rs7234960	13008071	0.3945	T	981	0.8027	0.5649	0.3784	0.394	-0.3897	0.4196
804	rs12960349	13017541	0.3372	A	981	0.9104	0.9719	-0.2927	-0.8882	0.4819	-0.3634
805	rs11660908	13023053	0.1199	A	981	-0.4863	-0.6542	0.943	-0.6993	0.8683	0.2541
806	rs7229869	13030084	0.3784	C	981	-0.4068	-0.4274	-0.0302	-0.2541	0.7593	-0.029
807	rs3786160	13084884	0.2317	A	982	-0.2543	-0.6748	-0.6575	-0.1392	0.8202	0.7554
808	rs12607152	13086403	0.1185	T	982	-0.4405	-0.6779	0.9505	-0.5297	-0.9052	0.3059
809	rs693301	13087207	0.4509	A	983	-0.621	-0.6305	-0.1247	-0.5497	0.5924	-0.073
810	rs12957380	13089249	0.3137	T	983	-0.8776	0.9495	-0.0794	-0.6406	0.6601	-0.2081
811	rs1786263	13106432	0.3975	C	983	0.7268	0.5843	0.2707	0.2897	-0.593	0.466
812	rs2000666	13110383	0.3883	T	983	0.7675	0.5507	-0.3412	0.7751	0.4562	-0.4023
813	rs11665394	13121357	0.1281	A	983	-0.4621	-0.7439	0.802	-0.5408	-0.7955	0.2227
814	rs4797744	13222203	0.4367	T	988	-0.4661	-0.6497	-0.8271	-0.3454	-0.6853	0.8708
815	rs4797748	13232275	0.1098	C	988	-0.2881	-0.049	-0.1725	-0.4114	-0.9449	-0.0471
816	rs4797752	13237482	0.393	T	988	-0.3189	-0.8461	0.8376	-0.0889	-0.5167	0.6588
817	rs11662617	13243598	0.4537	T	989	0.1576	0.1599	0.5263	0.0915	0.3493	0.7484
818	rs9963094	13245156	0.3788	A	989	-0.645	0.8532	0.4263	-0.1702	-0.7715	0.2647
819	rs1945135	13245582	0.1114	T	989	-0.3243	-0.0874	-0.173	-0.3656	-0.3928	-0.0668
820	rs2282638	13253824	0.0526	A	990	-0.4803	-0.5503	-0.3747	-0.5804	-0.3703	-0.5272
821	rs1981402	13258679	0.117	T	990	-0.5683	1	-0.7525	-0.4771	-0.6139	-0.378
822	rs7232054	13261319	0.4284	T	990	0.7591	0.3183	-0.9241	-0.4949	-0.8944	0.2215
823	rs1540080	13269341	0.2907	T	991	0.4018	0.2889	0.5526	-0.6524	0.8643	0.0324
824	rs11080641	13269493	0.4242	T	991	0.5239	0.3403	0.7902	-0.614	0.8645	0.1564
825	rs12455159	13278827	0.3966	C	992	-0.9011	-0.857	0.8968	-0.6055	0.6226	0.4925
826	rs1893978	13279602	0.1007	A	992	0.1286	0.4569	0.2367	0.7052	0.1984	0.3301
827	rs8097881	13284985	0.2424	C	993	0.8355	0.3095	0.2227	0.1243	0.7888	-0.2999
828	rs16940337	13292390	0.1747	A	993	0.3327	0.0671	0.2848	0.0074	0.2208	-0.3663
829	rs9960998	13292602	0.3953	G	993	-0.8072	0.2086	0.6463	0.4103	0.4112	-0.2532
830	rs6505798	13298950	0.3342	A	994	0.4398	0.0053	0.6455	0.0408	0.1554	-0.576
831	rs1377813	13299360	0.0267	A	994	-0.5847	-0.4773	-0.682	-0.6231	-0.7041	-0.4061
832	rs7241109	13303114	0.2659	G	994	0.2832	0.0221	0.2477	0.1617	0.1228	-0.6242
833	rs9963572	13303509	0.2643	A	994	0.217	0.0072	0.2424	0.1448	0.0995	-0.6372
834	rs9953274	13307297	0.3342	T	995	0.5146	0.0068	0.6136	0.0803	0.1721	-0.4905
835	rs930799	13309232	0.2816	T	995	0.2461	0.0053	0.4395	0.1016	0.0956	-0.6344
836	rs7242140	13312128	0.3229	T	N/A	0.5059	0.011	0.5047	0.099	0.1711	-0.4988
837	rs7231366	13322691	0.3551	G	996	0.5235	0.0326	0.3709	0.0586	0.1354	-0.6136
838	rs2276392	13326841	0.2986	A	996	0.3166	0.0223	0.2986	0.1175	0.0845	-0.7266
839	rs4797764	13332265	0.4436	C	996	0.4201	0.0625	0.5269	0.0513	0.0508	0.9333
840	rs12456874	13356862	0.2674	C	997	0.2443	0.0437	0.1798	0.176	0.0736	-0.845
841	rs11663785	13357216	0.2816	G	997	0.9488	0.2476	0.3716	0.4955	0.4602	-0.1116
842	rs6505810	13360617	0.3779	C	997	0.3415	0.2829	0.6052	0.4984	0.0627	0.9356
843	rs872906	13367699	0.3748	T	998	-0.6189	-0.7545	0.5219	-0.4006	0.4854	-0.8828
844	rs10853232	13373207	0.3155	C	999	-0.8329	0.5195	-0.1867	0.5271	-0.4095	0.7443
845	rs8096336	13379227	0.263	A	999	0.696	0.2435	-0.2936	0.321	-0.9176	0.6774
846	rs7241824	13384662	0.2016	C	999	-0.1198	-0.0643	0.4373	-0.0348	-0.1031	-0.7018
847	rs8099604	13390350	0.1503	C	999	-0.3369	-0.1911	0.1727	-0.0747	-0.3478	-0.7837
848	rs8099000	13390714	0.2308	A	999	0.6556	0.2866	-0.5351	0.206	0.7371	0.8167
849	rs3931961	13393109	0.3739	T	1000	-0.9131	-0.9928	0.7039	0.9549	-0.6963	0.8871
850	rs12326878	13398960	0.4293	G	1000	-0.2957	-0.7102	-0.6828	-0.4069	-0.2745	0.9459
851	rs8089195	13414989	0.484	T	1001	0.3647	0.8866	0.095	0.242	0.6696	-0.1082
852	rs11660814	13415604	0.4893	C	1001	-0.2406	-0.3576	-0.0983	-0.1428	-0.5137	0.5674
853	rs11663519	13420168	0.4947	C	1002	0.7987	-0.9132	0.2463	0.2811	-0.6322	-0.0578
854	rs9960108	13420356	0.492	G	1003	0.8561	-0.8153	0.2554	0.3241	-0.5716	-0.0399
855	rs12965816	13421322	0.4323	A	1003	0.7928	-0.7799	0.212	0.5251	-0.8095	-0.0458
856	rs10502420	13423610	0.4642	G	1004	-0.8414	0.9452	0.2441	0.5218	0.7077	-0.0366
857	rs7239579	13424152	0.4964	T	1004	0.6036	0.5071	0.0979	0.1513	0.8244	-0.1049
858	rs12607724	13451940	0.2333	G	1005	-0.7592	0.7681	0.7954	0.4246	0.3927	-0.2147
859	rs3859299	13452726	0.1762	C	1005	-0.4481	0.6699	0.5111	0.4216	0.5761	-0.2073
860	rs746793	13468189	0.4964	T	1006	0.7215	-0.6402	0.5283	-0.87	-0.3509	0.7791
861	rs11080659	13469312	0.3402	A	1006	0.9085	-0.8257	0.8404	0.4312	0.1104	0.4649
862	rs1648618	13477485	0.4367	G	1007	0.4498	0.6187	0.2253	0.162	0.5553	-0.9088
863	rs12373408	13480058	0.2611	C	1007	0.4197	0.6917	0.25	-0.7841	0.978	-0.4169
864	rs12959135	13480283	0.484	C	1007	-0.9654	-0.8993	0.8952	-0.5815	-0.8777	0.4582
865	rs3809903	13481039	0.1096	A	1008	0.2838	0.7424	0.5105	0.9564	-0.9262	0.4462
866	rs17610923	13492469	0.2237	T	1009	0.0901	0.3845	0.2294	0.019	-0.6491	0.7425
867	rs1559861	13494103	0.333	T	1009	0.0389	0.1303	0.2054	0.0317	-0.6284	0.3025
868	rs12604898	13496495	0.3752	C	1009	0.5613	0.203	0.5046	0.0878	0.8773	0.3125
869	rs11661334	13497687	0.302	T	1009	0.0919	0.1143	0.2066	0.0236	0.7802	0.1434
870	rs1284567	13499757	0.4884	T	1009	0.188	0.3453	0.092	0.0974	-0.7366	0.9988
871	rs1785181	13504870	0.3173	C	1010	0.1289	0.2424	0.3421	0.011	0.6109	0.0911
872	rs1648594	13508091	0.4412	T	1011	0.9172	0.5722	0.9569	-0.4526	0.7538	0.5064
873	rs7239669	13512062	0.2572	T	1011	0.2997	0.3974	0.5139	0.0108	0.9328	0.3278
874	rs8099189	13513316	0.2134	A	1012	0.7802	0.4978	0.6082	0.6927	-0.2696	-0.7523
875	rs7244887	13513462	0.279	C	1012	0.5834	0.7332	0.2313	0.3341	-0.7971	-0.6542
876	rs1785180	13518981	0.3584	T	1013	-0.2715	-0.1118	-0.7892	-0.0064	-0.9412	-0.665
877	rs12955371	13523501	0.042	T	1013	0.5865	-0.453	0.5141	0.7663	0.7698	-0.076
878	rs7243103	13524999	0.1809	G	1013	0.5456	0.9168	0.8983	0.0452	0.3141	0.2204
879	rs6505824	13525210	0.0893	G	1013	-0.6402	-0.1076	0.5348	-0.1931	-0.8683	-0.1531
880	rs8098206	13525302	0.4055	C	1013	-0.1911	-0.3419	-0.2167	-0.005	-0.9464	-0.4679
881	rs9962930	13528969	0.0882	C	1014	-0.5037	-0.0617	0.5879	-0.1019	-0.9943	-0.1478
882	rs7507114	13529693	0.4973	G	1015	-0.0615	-0.014	-0.5834	-0.0003	0.672	-0.059
883	rs11659880	13532326	0.4305	T	1015	-0.2464	-0.0061	-0.7334	-0.0052	-0.9294	-0.0085
884	rs1149361	13533725	0.4037	T	1015	-0.3491	-0.0163	-0.9849	-0.0203	0.8636	-0.0513
885	rs4796989	13536937	0.3378	A	1016	0.2993	0.894	0.9022	-0.5286	0.3482	-0.6619
886	rs1284407	13537422	0.3894	T	1016	-0.8189	-0.3697	-0.7777	-0.9685	-0.2318	-0.1484
887	rs10468691	13538548	0.4562	G	1016	-0.4087	-0.1935	-0.3822	-0.6026	-0.4102	-0.4548
888	rs1284412	13542887	0.3971	C	1017	-0.56	-0.2558	0.687	-0.7618	-0.737	-0.1365
889	rs1284413	13543109	0.3654	T	1017	0.6217	0.9871	-0.2325	-0.4068	0.8021	-0.7948
890	rs1284417	13545873	0.3241	A	1018	-0.4362	-0.3193	0.6202	-0.7782	-0.5893	-0.1857
891	rs13381757	13549836	0.2219	C	1018	-0.9799	0.4627	0.4441	0.2439	0.8482	0.0414
892	rs1284437	13551081	0.1934	G	1019	0.8643	-0.5565	0.434	0.5864	0.2251	0.8777
893	rs1940911	13557391	0.1795	A	1019	-0.019	-0.3288	-0.4211	-0.1572	-0.0444	-0.0144
894	rs3786165	13564206	0.186	A	1020	0.8037	0.6797	0.9304	0.7379	-0.9018	-0.8393
895	rs4797786	13567112	0.195	C	1020	-0.674	0.9167	-0.8773	-0.7971	-0.8106	-0.8291
896	rs1284403	13574400	0.2839	A	1021	0.2733	0.1258	0.1518	0.4921	-0.8931	0.177
897	rs4797788	13580752	0.4724	G	1022	-0.6471	-0.3638	-0.696	-0.769	-0.34	-0.2798
898	rs1785199	13584102	0.4097	A	1022	0.3687	0.0147	0.2606	0.152	0.1004	0.2124
899	rs1284443	13585438	0.2709	A	1023	0.1943	0.0888	0.0479	0.1867	0.764	0.1544
900	rs1284446	13586700	0.434	C	1023	0.4015	0.0148	0.3274	0.3737	0.2092	0.2272
901	rs1785177	13593825	0.1381	G	1023	0.9109	-0.106	-0.4494	0.9393	0.9466	-0.3166
902	rs6505831	13596170	0.459	C	1023	-0.6824	-0.2741	-0.7278	-0.6744	-0.3167	-0.3087
903	rs1785158	13596350	0.4401	C	1023	0.4037	0.0167	0.5279	0.4578	0.2456	0.165
904	rs1296366	13603077	0.2442	T	1024	-0.6816	-0.7554	-0.3483	-0.5494	0.4373	0.4022
905	rs8094791	13616101	0.1086	T	1025	0.2338	0.5542	0.5079	0.9348	0.0851	0.9619
906	rs9951248	13625031	0.344	G	1025	0.1776	0.2578	0.2969	0.0867	0.1235	0.2892
907	rs3744811	13639542	0.2271	T	1026	-0.8491	-0.0994	0.7952	-0.1563	-0.8849	0.5856
908	rs13081	13641137	0.3175	A	1026	-0.8019	-0.3488	0.3538	-0.1925	0.9305	-0.9049
909	rs4396593	13649132	0.4526	G	N/A	-0.3708	-0.7042	-0.0627	0.2958	-0.6819	0.2042
910	rs1284405	13652349	0.093	A	1028	0.2863	-0.2551	0.2004	0.1164	0.3703	0.2136
911	rs1149356	13656768	0.4483	A	1028	-0.3783	-0.6751	-0.0622	0.3215	-0.7395	0.1401
912	rs1787871	13670932	0.4189	G	1028	-0.6302	-0.7026	-0.142	0.3399	-0.7312	0.1524
913	rs12606548	13687314	0.136	G	N/A	0.9856	-0.0462	0.6191	-0.8792	-0.7157	-0.52
914	rs11080680	13692951	0.3253	A	1029	-0.2936	0.6194	-0.0202	0.867	-0.5229	0.3599
915	rs4796995	13698574	0.3717	C	1029	-0.6148	-0.2031	0.4248	-0.108	0.4368	-0.6022
916	rs1284208	13699415	0.4473	G	1029	-0.2871	-0.5782	-0.0401	0.4516	-0.5693	0.1808
917	rs1296042	13701002	0.092	A	1029	0.5518	-0.1623	0.3622	0.2663	0.7431	0.3458
918	rs1941750	13712465	0.4928	C	1030	-0.095	-0.2287	-0.0235	-0.8815	-0.1952	0.9254
919	rs7244404	13717966	0.3247	C	1030	-0.2139	0.6376	-0.0205	0.883	-0.4956	0.4191
920	rs6505838	13730912	0.1364	C	1030	-0.9077	-0.0454	0.6363	-0.8691	-0.7035	-0.4799
921	rs10502424	13734984	0.1328	A	1030	0.0092	0.0031	0.0465	0.0318	0.5381	0.5442
922	rs17694459	13735055	0.221	T	1030	-0.3613	-0.0185	-0.137	-0.0106	-0.5835	-0.8634
923	rs7228692	13802281	0.0929	C	1033	0.2804	-0.8822	0.0409	0.0887	0.1058	0.3506
924	rs2155669	13802785	0.1232	T	1033	-0.963	-0.3628	0.3308	0.4052	0.4195	0.6546
925	rs4797004	13807797	0.0535	C	1033	-0.2338	0.7345	-0.5543	-0.4022	-0.6557	-0.4238
926	rs1299348	13812256	0.3402	C	1033	0.0055	0.0568	0.0051	0.0011	0.1994	0.3634
927	rs1284056	13819080	0.1646	T	1033	-0.175	-0.0374	-0.613	-0.0978	-0.1497	-0.1053
928	rs1940907	13872230	0.4553	C	1037	0.8547	-0.9269	0.4153	0.2792	-0.3858	-0.7909
929	rs4797824	13874513	0.3087	T	1037	0.9052	-0.9703	0.5342	0.2436	-0.5704	-0.9726
930	rs12954832	13880906	0.1839	C	1037	0.5018	0.5027	0.3729	0.0635	-0.462	0.5274
931	rs877127	13901655	0.2995	T	1038	-0.8063	0.86	0.6249	0.2815	-0.2048	-0.7769
932	rs7226699	13902662	0.4359	A	1038	-0.6934	-0.5466	0.9809	0.5626	-0.3375	-0.7172
933	rs1941088	13904913	0.3426	T	1039	0.3186	0.5384	0.1822	0.1159	0.9479	0.4911
934	rs1941090	13905147	0.4189	C	1040	-0.7882	-0.903	0.413	0.2291	-0.3464	0.9958
935	rs17624314	13905220	0.1167	G	1040	-0.2403	-0.4047	-0.6887	-0.4977	-0.2308	-0.2095
936	rs12454469	13907057	0.3848	A	N/A	-0.798	-0.9871	0.5178	0.2935	-0.4523	0.7011
937	rs11080713	13997206	0.2608	G	1047	0.1632	0.1735	0.3789	0.0448	0.0779	-0.6441
938	rs9947280	13997837	0.4223	G	1047	-0.1088	-0.0561	-0.7575	-0.0575	-0.2756	-0.6367
939	rs11662369	14003981	0.262	T	1047	0.0613	0.1121	0.2327	0.0176	0.0275	-0.8891
940	rs764638	14006755	0.1453	T	1047	0.137	0.3723	0.4935	0.0944	0.1717	0.2617
941	rs7232004	14007443	0.4991	A	1047	0.3017	0.3362	-0.5234	0.3537	0.7577	0.0707
942	rs7241007	14053632	0.2083	G	N/A	-0.0014	-0.0009	-0.7138	-0.0013	-0.0289	-0.1677
943	rs1940814	14061989	0.2746	C	N/A	0.1048	0.1418	0.3106	0.0247	0.0335	-0.6685
944	rs6505873	14069222	0.2116	G	1049	-0.0013	-0.0021	-0.7652	-0.001	-0.0271	-0.1533
945	rs17535842	14073535	0.2611	C	1049	-0.9617	0.5332	-0.3056	-0.8407	-0.8333	0.454
946	rs2041611	14077956	0.2693	G	1049	0.1298	0.1586	0.3829	0.032	0.0434	-0.7459
947	rs7505493**rs4365360	14082260	0.4813	C	1049	0.0206	0.0336	0.569	0.009	0.0905	0.5404
948	rs8094412	14095853	0.1488	T	1049	0.192	0.4709	0.7311	0.1112	0.3929	0.4566
949	rs12960141	14110391	0.0989	C	1049	-0.9173	-0.2686	-0.064	0.7126	-0.9774	-0.0474
950	rs540404	14174684	0.1286	A	1053	-0.3943	-0.8515	-0.252	-0.6091	-0.7833	0.8016
951	rs9748507	14747609	0.4776	A	1066	-0.2557	-0.2021	-0.8716	-0.0162	-0.0699	-0.3576
952	rs13353236	14757750	0.4132	A	1066	-0.5976	-0.58	-0.702	-0.267	-0.1743	-0.4667
953	rs9675365	14769946	0.5	C	1067	-0.8954	-0.8961	0.9112	-0.5005	-0.4345	0.8497
954	rs12966403	14782485	0.4982	T	1067	0.9249	-0.9788	-0.8724	0.5553	0.3942	-0.8284
955	rs12953405	14811573	0.1114	A	1067	0.5089	0.3712	0.3837	-0.6029	0.6765	0.3346
956	rs4109041	14842375	0.2186	T	1067	-0.8066	0.8462	-0.5349	-0.7969	-0.2902	0.6531
957	rs2792505	14861066	0.5	C	1067	-0.6689	-0.3783	-0.8412	-0.3094	-0.4902	-0.6258
958	rs786067	14878126	0.3769	T	1067	-0.8206	-0.6042	0.4423	-0.5796	-0.5613	0.849
959	rs12458645	14909922	0.0561	T	1067	0.4254	-0.8873	0.3004	0.0792	0.0498	0.6302
960	rs2487261	14913846	0.4991	T	N/A	-0.7825	0.9943	-0.8238	0.4076	0.5969	-0.4968
961	rs2077989	14932983	0.2893	G	1070	-0.6087	-0.5283	-0.4552	-0.9768	-0.5405	-0.7708
962	rs12968377	14962511	0.3797	T	1070	0.8438	0.6044	-0.854	0.35	0.5235	0.4297
963	rs8098277	14966122	0.2406	C	1070	-0.6036	-0.0956	-0.4893	-0.4191	-0.4089	-0.219
964	rs9957638	14979482	0.2598	A	1070	-0.4495	-0.1779	-0.2714	-0.3236	-0.2685	-0.2468
965	rs11080803	14997129	0.345	A	1070	0.5141	0.4832	0.22	0.9879	-0.9933	0.5055
966	rs7234943	16801424	0.051	A	1077	-0.0909	-0.1686	-0.1344	-0.3453	-0.6665	-0.0883
967	rs7237677	16811662	0.4061	C	1077	0.4994	0.1612	-0.9634	0.7766	-0.7997	0.4757
968	rs288989	16834569	0.483	A	1077	-0.8971	-0.4527	0.8322	-0.8201	0.7002	-0.3448
969	rs17202375	16873260	0.0735	C	1077	0.315	-0.7276	-0.9206	-0.9856	-0.8131	0.9237
970	rs1481280	16907438	0.3649	A	1077	0.4085	0.1848	-0.5712	0.9966	-0.7778	0.4181
971	rs11660183	17009410	0.4098	G	1078	0.486	0.1617	-0.5505	0.8545	-0.8288	0.5515
972	rs4800479	17014631	0.0456	T	1078	-0.0909	-0.2327	-0.1855	-0.4175	-0.762	-0.0883
973	rs8099122	17146517	0.4273	C	1078	0.5906	0.1324	-0.2967	0.8616	-0.4387	0.4928
974	rs920743	17200737	0.2263	G	1078	-0.7887	-0.5179	0.3667	-0.3701	0.7408	-0.6237
975	rs10502436	17217509	0.1834	C	1078	0.4913	0.2223	-0.4846	0.2452	0.0509	0.9383
976	rs291785	17267818	0.3542	T	1078	-0.9116	0.5411	-0.1017	-0.9165	-0.5363	0.9434
977	rs11083182	17344919	0.4812	T	1078	-0.6101	-0.2138	0.9327	-0.4271	-0.9393	-0.2943
978	rs11662661	17500679	0.0242	C	1078	0.4395	0.2081	0.4495	0.7338	0.7808	0.3911
979	rs11083274	17509110	0.1809	G	1079	-0.8762	-0.4011	-0.4909	-0.3734	-0.0239	-0.9226
980	rs6508544	17514300	0.3506	C	1079	-0.9815	0.7432	-0.2185	-0.9194	-0.6356	0.9872
981	rs4800884	17524756	0.161	A	1080	0.801	0.1217	-0.6126	0.3237	0.0267	0.7115
982	rs4561561	17546479	0.3005	A	1081	0.6207	0.3142	-0.507	0.5093	0.6311	0.5206
983	rs11083310	17561929	0.2061	C	1081	0.486	0.2456	0.7659	0.344	0.6465	0.4879
984	rs1893384	17603331	0.3366	A	1082	-0.8679	-0.3169	-0.7097	-0.2897	-0.885	-0.242
985	rs12966680	17608445	0.443	G	1082	-0.4457	-0.6439	-0.8157	-0.7316	-0.4558	0.8623
986	rs3017027	17628776	0.3292	G	1083	0.7189	0.348	-0.445	0.6515	0.6664	0.5617
987	rs8092100	17655423	0.0993	T	1083	-0.9943	-0.8449	-0.1774	-0.8602	-0.9873	-0.683
988	rs12968949	17656844	0.1968	G	1083	-0.4689	0.1425	0.3217	0.9791	-0.9787	0.4719
989	rs12958117	18236656	0.4225	G	1103	0.7255	0.4621	0.4871	0.633	0.0836	0.552
990	rs7506429	18243306	0.2228	C	1103	-0.8783	0.4087	0.8102	0.0737	0.9133	0.9884
991	rs1893251	18243419	0.0481	A	1103	-0.8766	-0.9231	-0.765	0.8128	0.3586	0.321
992	rs10468923	18243554	0.2451	G	1103	-0.6382	-0.4502	0.7436	-0.0442	0.4369	-0.8636
993	rs12457136	18244453	0.4554	T	1103	-0.7979	0.8065	0.4491	0.8364	0.2428	0.823
994	rs1597235	18619872	0.4714	C	1117	-0.5912	0.4835	-0.5446	0.9457	-0.5926	-0.8608
995	rs4800431	18635449	0.356	T	1117	-0.5803	-0.0433	0.7107	-0.7895	0.2551	-0.7744
996	rs11082147	18638509	0.22	G	1117	-0.5219	-0.303	0.6889	0.8291	0.8265	-0.4909
997	rs8098232	18709435	0.034	G	1117	-0.8841	0.7865	-0.4168	0.7518	0.5553	0.9503
998	rs1379805	18746539	0.356	T	1117	-0.5803	-0.0433	0.7107	-0.79	0.2551	-0.7773
999	rs9962540	18970805	0.2701	T	1120	-0.346	0.269	-0.1275	-0.7352	-0.0398	0.7984
1000	rs11082304	18972960	0.4902	T	1120	0.7692	-0.4351	0.5891	-0.3185	-0.4989	0.3468
1001	rs4800148	18976315	0.2053	C	1121	0.5511	-0.6222	0.447	0.0889	0.0003	-0.1963
1002	rs9960714	19012366	0.0733	G	1122	-0.2559	-0.0629	-0.0232	-0.2831	-0.2999	-0.3692
1003	rs6507528	19023567	0.4135	A	1122	0.9776	-0.7846	0.031	-0.7873	0.6706	0.7772
1004	rs7232127	19047206	0.3201	G	N/A	-0.0977	-0.2217	-0.1547	-0.2152	-0.4544	0.8819
1005	rs7233350	19048491	0.2236	A	1123	-0.4468	-0.5413	-0.3628	-0.5731	0.6813	-0.0408
1006	rs7236739	19052702	0.3111	C	1123	-0.1834	-0.3483	-0.3124	-0.1454	-0.5072	0.6525
1007	rs9958442	19062999	0.3014	A	N/A	-0.2923	-0.4409	-0.2869	-0.1263	-0.7255	0.5525
1008	rs1966657	19068929	0.2724	G	1124	-0.7822	-0.7998	-0.6103	-0.4287	0.9902	0.4487
1009	rs12458523	19072715	0.3324	G	1124	-0.3256	-0.3865	-0.2693	-0.2509	-0.4349	0.7185
1010	rs12604929	19076360	0.4661	T	1124	0.0898	0.1065	0.046	0.0156	0.778	0.6201
1011	rs7231073	19079574	0.3336	C	N/A	-0.4375	-0.2289	-0.4594	-0.2415	0.4851	-0.5489
1012	rs1968470	19080959	0.3843	C	1125	-0.1573	-0.0732	-0.4701	-0.0896	0.5777	-0.3443
1013	rs748717	19081571	0.4526	G	1125	-0.0608	-0.0253	-0.0561	-0.0243	-0.2735	-0.0439
1014	rs2164029	19082996	0.3766	G	1125	-0.1312	-0.0282	-0.2816	-0.0831	-0.6645	-0.3876
1015	rs2337024	19127780	0.2075	T	N/A	0.8142	0.6789	-0.6752	0.2377	0.5372	0.7558
1016	rs8090534	19131419	0.415	C	1128	0.9863	0.5817	0.9857	0.5491	0.2272	0.9363
1017	rs1865307	19132277	0.4463	T	1128	0.6597	-0.6762	0.5933	-0.4824	-0.8342	0.6223
1018	rs9962573	19133882	0.1828	A	N/A	-0.231	-0.3252	-0.5807	-0.2066	-0.1409	-0.3948
1019	rs12326518	19137115	0.4669	G	1129	-0.7164	-0.8642	-0.4631	0.9052	0.6302	-0.5581
1020	rs7238397	19137170	0.283	G	1129	0.5328	0.4886	-0.8	0.2323	0.0913	0.9725
1021	rs4800465	19142941	0.4767	C	1129	-0.9371	-0.3058	1	-0.1779	-0.4424	-0.9829
1022	rs10084003	19144355	0.3992	T	1129	0.6792	-0.4019	0.8838	-0.3177	-0.9281	0.7822
1023	rs9967119	19147036	0.415	C	N/A	0.3769	0.4902	0.8055	0.0609	0.2321	-0.6801
1024	rs8092489	19149301	0.432	G	1130	0.753	-0.487	0.8258	-0.309	-0.9832	0.6125
1025	rs1276324	19170406	0.3282	C	1131	0.6498	0.7571	0.9419	0.5993	0.0674	-0.6206
1026	rs9807593	19171561	0.3542	G	1131	0.716	-0.5587	0.8105	-0.6402	0.9503	0.2171
1027	rs9807246	19171763	0.4991	C	1131	-0.6145	0.7685	-0.9591	-0.7578	0.5221	-0.482
1028	rs1276322	19173116	0.1887	G	1132	-0.2722	-0.8687	-0.5725	-0.2127	-0.1556	-0.8859
1029	rs1276321	19173259	0.328	A	1132	0.6109	0.7363	0.9422	0.6267	0.0817	-0.5054
1030	rs10502438	19173467	0.161	C	1132	-0.1919	0.9449	-0.7088	-0.2727	-0.195	0.9868
1031	rs8086974	19205938	0.1859	A	1133	-0.0962	-0.7035	-0.2908	-0.1877	-0.0629	-0.5957
1032	rs7241413	19213622	0.4813	G	1133	0.4432	0.925	0.4123	0.5617	0.7765	0.3031
1033	rs11659634	19218626	0.1682	A	1134	-0.2772	0.7096	0.9063	-0.2456	-0.2124	0.7206
1034	rs10502437	19222693	0.3873	A	1134	-0.9449	-0.6453	0.9875	0.7164	0.5571	-0.2382
1035	rs4800473	19229510	0.3184	A	1134	0.8686	-0.6047	0.9381	-0.6518	0.4634	0.247
1036	rs17259223	19237619	0.3458	C	1134	0.6154	0.784	-0.9235	0.7043	0.2497	-0.5231
1037	rs4800476	19248388	0.076	C	1135	0.1124	-0.8661	0.6566	0.3304	0.467	0.9777
1038	rs12456583	19251683	0.0483	C	N/A	-0.16	-0.2054	0.882	-0.7559	-0.1865	-0.2066
1039	rs2037640	19255048	0.3205	T	1136	0.6397	0.8321	-0.7605	0.4025	0.2013	-0.7411
1040	rs11665075	19272436	0.1693	G	1136	-0.3778	-0.8957	0.5811	-0.1789	-0.3986	0.7409
1041	rs9962848	19274435	0.3309	T	1136	0.4023	0.6396	-0.889	0.2306	0.1202	0.993
1042	rs4800478	19279388	0.0977	C	1136	0.7369	-0.2066	-0.4478	-0.9217	-0.3204	-0.3702
1043	rs1995330	19289457	0.4746	T	1136	0.7637	-0.4773	-0.5478	0.4476	0.8903	-0.5428
1044	rs303753	19326909	0.3417	T	N/A	0.1064	0.3572	0.3426	0.2329	0.2139	0.6944
1045	rs167336	19327428	0.4329	C	N/A	-0.3284	-0.2183	-0.1648	0.9011	-0.5347	-0.4782
1046	rs7236204	19332661	0.2166	T	1138	-0.5422	0.8457	0.493	-0.2158	-0.4988	0.8528
1047	rs1808579	19356875	0.4651	T	1138	-0.3012	-0.16	-0.1741	-0.9414	-0.3721	-0.3315
1048	rs1788823	19366904	0.3426	A	1138	0.0455	0.3728	0.1172	0.1085	0.114	0.3988
1049	rs1788770	19421615	0.3235	C	1138	-0.3945	0.7124	-0.134	-0.6911	-0.1284	-0.2232
1050	rs17797498	19430566	0.1741	T	1139	-0.2609	0.9341	-0.3289	-0.488	-0.0187	-0.6532
1051	rs1615035	19430832	0.3238	G	1139	-0.4176	0.845	-0.1435	-0.4661	-0.1408	-0.217
1052	rs1052369	19431131	0.3945	T	1139	0.9561	0.7783	-0.1634	-0.9755	-0.3869	-0.7926
1053	rs1652364	19432350	0.0508	T	1139	-0.7774	0.4809	0.7166	0.9721	0.4687	0.288
1054	rs12150751	19456504	0.1186	T	1139	-0.2124	-0.9064	-0.7981	-0.2112	-0.2313	0.9824
1055	rs1711463	19457553	0.2379	G	1139	-0.6818	0.3415	-0.236	-0.9671	-0.2952	-0.3781
1056	rs1788758	19457934	0.3184	T	1140	-0.8116	0.3828	-0.2019	0.9469	-0.6035	-0.2875
1057	rs1711464	19460183	0.2925	A	1140	-0.4297	0.7138	-0.1975	-0.7972	-0.3705	-0.1255
1058	rs11662113	19460365	0.2759	T	1140	-0.7619	0.3262	-0.3814	0.911	-0.8865	-0.6497
1059	rs7238623	19478627	0.0768	G	1141	-0.4927	-0.1342	-0.5312	-0.3562	-0.9793	-0.2133
1060	rs1652373	19480634	0.3801	G	1141	-0.7134	0.8247	-0.1741	-0.8281	-0.4936	-0.1547
1061	rs8096061	19484217	0.0401	T	1141	0.8053	-0.0541	-0.5333	-0.7499	0.867	-0.3328
1062	rs1613739	19494291	0.1703	G	1141	-0.783	0.5152	-0.3895	0.7803	-0.2058	-0.2748
1063	rs7236486	19516952	0.369	C	1142	-0.8478	0.2564	-0.8814	-0.6496	-0.2703	-0.6871
1064	rs2337187	19564129	0.2699	A	1142	-0.5086	0.2594	-0.7279	-0.5845	-0.1554	-0.4214
1065	rs12964391	19566492	0.3681	C	1143	0.8755	0.2105	-0.911	0.9272	-0.4978	-0.4311
1066	rs7227804	19567939	0.2077	C	1143	0.7264	0.7377	-0.7087	0.9483	-0.8045	-0.6031
1067	rs2337180	19583497	0.2719	C	1144	-0.6128	0.1899	-0.9028	-0.5122	-0.1634	-0.6647
1068	rs7230939	19585505	0.0695	G	1144	0.5217	0.8801	0.7196	0.9085	0.4907	-0.896
1069	rs11662490	19617978	0.0589	C	1144	-0.7658	-0.3437	-0.8232	0.9326	0.5393	0.1644
1070	rs1262340	19727140	0.1741	A	1144	-0.7619	0.1533	0.8564	-0.8256	-0.4336	-0.3808
1071	rs1786310	19755135	0.1025	T	1144	0.8738	0.4138	0.4028	-0.7425	-0.8571	-0.6207
1072	rs10502441	19755158	0.3068	T	1145	-0.7473	0.8612	0.8548	-0.3558	-0.109	-0.2702
1073	rs2014437	19757581	0.0751	A	1145	0.9281	0.8415	0.7337	0.8896	-0.7208	0.9031
1074	rs1786297	19790073	0.2005	T	1145	-0.3207	0.7985	-0.9903	-0.2034	-0.1652	-0.2141
1075	rs1429437	19825373	0.2612	A	1146	-0.5607	-0.3078	-0.6477	-0.683	-0.0902	-0.0733
1076	rs8089140	19826446	0.1914	G	1146	-0.6552	-0.5236	-0.5954	0.9875	-0.2199	-0.1027
1077	rs12608408	19832479	0.1568	T	1146	-0.1573	-0.6281	-0.325	-0.429	-0.1011	-0.0164
1078	rs11082889	19849429	0.2227	C	1147	-0.2376	-0.4	-0.5129	-0.2501	-0.0154	-0.0785
1079	rs7238316	19851074	0.2093	G	1147	-0.0889	-0.145	-0.1084	-0.3586	-0.0805	-0.053
1080	rs1864286	19855117	0.2021	G	1147	-0.2955	-0.0621	-0.7945	-0.133	-0.0284	-0.1413
1081	rs4239439	19872052	0.2111	C	1148	-0.2594	-0.0725	-0.4585	-0.2768	-0.4347	-0.171
1082	rs6508123	19874981	0.1807	A	1148	-0.1664	-0.2753	-0.3959	-0.3219	-0.3408	-0.4347
1083	rs4239440	19878622	0.1798	C	1149	0.0317	0.5482	0.2522	0.0767	0.1644	0.1569
1084	rs2337237	19883231	0.2701	C	1150	0.8198	0.6426	0.3559	0.6927	-0.3247	0.5548
1085	rs16940445	19884236	0.1212	A	1150	0.0308	0.1238	0.0077	0.0068	0.1506	0.0279
1086	rs11082915	19886032	0.361	G	1150	0.2685	0.8567	0.2976	0.5489	-0.6785	0.7939
1087	rs4043679	19905825	0.4249	T	1151	0.5438	-0.562	-0.8924	0.8199	-0.3154	0.8919
1088	rs8088775	19909144	0.0903	A	1151	-0.7925	0.9358	0.6917	0.613	0.867	0.8312
1089	rs9948691	19921781	0.2084	A	1151	-0.3732	-0.0807	-0.6582	-0.8884	0.7945	0.8654
1090	rs4476256	19942855	0.1845	T	1152	-0.9658	-0.3163	-0.1346	-0.4239	-0.0106	-0.1955
1091	rs894930	19946147	0.1574	C	1152	-0.8212	-0.5163	-0.8996	-0.6303	0.7658	0.3078
1092	rs8083625	19950527	0.3361	T	1152	0.5506	-0.4639	-0.7329	0.9968	-0.3946	-0.4784
1093	rs752797	19987262	0.373	G	1152	0.5955	-0.3623	1	-0.6849	-0.4303	-0.2313
1094	rs1049683	19988920	0.1818	T	1153	0.5596	-0.5258	-0.4739	-0.8969	-0.0336	-0.005
1095	rs1049684	19991712	0.3717	C	1153	0.4888	-0.6452	0.9042	-0.8077	-0.2308	-0.3324
1096	rs10775505	19995478	0.3766	C	1154	0.5612	-0.5493	-0.7789	0.8999	-0.4157	-0.2912
1097	rs9635963	20001602	0.2209	C	1154	0.3788	-0.7794	0.9111	0.5761	-0.2431	-0.0359
1098	rs11082995	20006103	0.1896	C	1154	0.7641	-0.6128	-0.7271	-0.8026	-0.0574	-0.009
1099	rs12604451	20011580	0.3479	T	1154	0.7182	-0.4047	0.9923	-0.9417	-0.4864	-0.1028
1100	rs8093789	20019771	0.2362	G	N/A	0.9465	-0.7353	-0.7974	-0.6336	-0.125	-0.0095
1101	rs9304446	20021935	0.108	A	1155	0.5378	-0.8147	0.8393	-0.8126	0.4541	0.1951
1102	rs11083007	20024650	0.3503	T	1155	0.9655	-0.37	-0.9343	-0.3445	-0.3726	-0.0813
1103	rs2120663	20024843	0.1923	A	1155	-0.8231	-0.5108	-0.3237	-0.6196	-0.0254	-0.0015
1104	rs11659802	20026818	0.4696	C	N/A	0.2971	-0.8397	0.6075	0.9757	-0.8207	-0.4229
1105	rs17203115	20034856	0.1943	T	1156	-0.6209	-0.8651	-0.4479	-0.9008	0.6177	0.2203
1106	rs6508259	20040283	0.2406	A	1157	0.6508	-0.4307	-0.6359	0.9971	-0.1639	-0.0776
1107	rs7244139	20041714	0.4651	G	1157	-0.9354	-0.2615	-0.2117	0.967	-0.3352	-0.36
1108	rs7241948	20045854	0.4436	C	1157	-0.7034	-0.2043	-0.1095	-0.7509	-0.3942	-0.3684
1109	rs10438983	20047089	0.0564	T	1157	0.512	-0.9703	0.6489	0.4933	-0.8172	0.8945
1110	rs1562105	20049170	0.0651	T	1158	0.6899	-0.707	0.6411	0.6429	-0.6092	0.6166
1111	rs7237307	20053719	0.3703	C	1159	-0.0803	-0.1454	-0.1471	-0.3252	-0.135	-0.3105
1112	rs4800564	20055568	0.4232	A	1159	-0.1019	-0.1773	-0.4796	-0.4781	-0.2156	-0.5387
1113	rs716510	20060402	0.4688	A	1159	-0.0266	-0.0925	-0.4019	-0.1518	-0.2763	-0.0639
1114	rs11083037	20066871	0.4776	A	1160	0.0498	0.0678	0.1363	0.1573	0.4448	0.511
1115	rs1259647	20072366	0.4724	C	1160	-0.0143	-0.0596	-0.1395	-0.061	-0.1428	-0.1017
1116	rs9304458	20075765	0.4222	A	1160	-0.0488	-0.0758	-0.0874	-0.2497	-0.4998	-0.2586
1117	rs1471910	20080247	0.067	C	1160	0.822	0.8692	0.4244	0.8343	-0.9271	0.1863
1118	rs275881	20098607	0.4661	C	1161	0.0861	0.0133	0.7627	0.0255	0.4077	-0.9943
1119	rs17203195	20098740	0.385	C	1161	-0.0141	-0.0161	-0.3995	-0.009	-0.2065	-0.0917
1120	rs166708	20102273	0.4454	A	1162	-0.4037	-0.9612	0.8715	-0.609	0.5694	-0.4691
1121	rs175731	20102308	0.3902	T	1162	-0.1543	-0.5063	0.8296	-0.4663	-0.8674	-0.3624
1122	rs16940623	20102604	0.3071	C	1162	-0.0307	-0.3402	-0.8701	-0.1715	-0.8263	-0.2222
1123	rs275874	20104574	0.449	G	1163	-0.7375	-0.802	-0.4099	-0.8608	-0.2327	-0.0841
1124	rs2730027	20112404	0.4168	C	1163	-0.7812	0.7487	0.8544	-0.7958	0.4005	-0.5864
1125	rs16940640	20118166	0.0865	C	1164	0.2865	0.8345	0.4603	0.2671	0.7553	0.6352
1126	rs2588556	20120244	0.3651	A	1165	-0.6701	-0.4658	-0.6235	-0.448	-0.3465	-0.047
1127	rs7235655	20133346	0.0842	T	1165	0.1391	0.5949	0.3397	0.2086	0.7125	0.5695
1128	rs1487377	20135539	0.2303	A	1165	0.1494	0.8128	0.1531	0.3531	0.4952	0.0013
1129	rs883597	20158447	0.4839	G	1166	-0.3654	-0.4698	0.3341	-0.8102	0.2906	0.7713
1130	rs2848614	20161188	0.2039	A	1167	-0.8046	0.894	0.7203	-0.8158	0.2939	-0.8369
1131	rs2848605	20164852	0.3721	C	1167	0.7422	0.312	0.6987	0.456	0.3215	0.5152
1132	rs7236369	20177131	0.3934	C	1168	0.2514	0.3971	0.2714	0.1812	0.3302	0.9959
1133	rs12606022	20177836	0.2692	G	1168	-0.63	-0.6604	-0.1377	-0.1795	-0.3581	-0.2778
1134	rs7243495	20178149	0.271	G	1169	-0.6996	-0.6816	-0.1665	-0.2243	-0.379	-0.3163
1135	rs1532010	20180028	0.1136	A	1169	0.7788	0.4072	-0.8259	0.6186	-0.788	0.3922
1136	rs8087174	20182331	0.3378	C	1169	-0.6076	-0.8082	0.9634	0.8988	-0.9742	0.3298
1137	rs1030111	20189225	0.161	A	1169	-0.3389	-0.2598	-0.0269	-0.1067	-0.1499	-0.1306
1138	rs656487	20198559	0.3715	A	1169	0.7691	0.6626	0.1175	0.5303	-0.9592	0.7976
1139	rs9941439	20203392	0.1399	A	1169	-0.5511	-0.2814	-0.1191	-0.1828	-0.8109	-0.3563
1140	rs1612939	20218230	0.3857	G	1170	0.409	0.0557	0.6154	0.2469	0.093	0.3808
1141	rs8086269	20218319	0.254	T	1170	0.4363	0.1767	0.5678	0.265	0.0186	0.4174
1142	rs623957	20220816	0.0704	T	1171	0.5536	-0.9781	0.2714	0.2865	0.8248	-0.4012
1143	rs556755	20225133	0.0707	T	N/A	-0.7248	0.6896	-0.7704	-0.9293	0.7067	-0.0446
1144	rs888395	20229827	0.0673	A	N/A	0.851	-0.3197	0.5523	0.488	0.1368	-0.8783
1145	rs479231	20231644	0.0722	C	1172	-0.6886	0.7365	-0.7559	-0.952	0.705	-0.0398
1146	rs687263	20232466	0.1499	G	1172	0.6021	-0.355	0.0561	-0.5577	0.6979	0.2655
1147	rs10502447	20233160	0.1288	T	1172	-0.0204	-0.2004	-0.0373	-0.0662	-0.0463	-0.2877
1148	rs984240	20234447	0.3414	G	1172	0.305	0.6477	0.1169	0.9754	-0.9171	-0.9302
1149	rs7240651	20269010	0.4122	C	1172	-0.0463	-0.5034	-0.3794	-0.4391	-0.8786	-0.5576
1150	rs17203265	20276192	0.0937	G	1172	-0.0067	-0.0834	-0.0755	-0.0325	-0.0302	-0.1138
1151	rs8088140	20301127	0.246	T	1172	0.4725	0.2446	0.7289	0.8754	-0.638	-0.4695
1152	rs527790	20312902	0.4088	T	1173	0.5996	-0.8216	0.2836	0.9493	0.9438	-0.4942
1153	rs4800617	20884718	0.3757	T	N/A	-0.1443	-0.4554	-0.3689	-0.0044	-0.0399	-0.4776
1154	rs9963409	20884914	0.4794	T	N/A	0.2534	0.7631	0.9136	0.0032	0.0944	0.9334
1155	rs9961549	20887336	0.3846	A	1214	-0.0843	-0.352	-0.2951	-0.0022	-0.0335	-0.3725
1156	rs4800202	20888937	0.2903	A	1214	-0.9908	-0.504	0.7247	-0.4174	-0.4753	-0.9807
1157	rs12955099	20890195	0.2875	C	1214	-0.9876	0.2856	0.5234	0.7915	0.4364	0.714
1158	rs8092391	20892086	0.1243	C	1214	0.2233	0.8882	-0.9688	0.1711	0.432	-0.2684
1159	rs4800620	20898862	0.1274	T	1214	-0.3986	-0.9078	-0.9833	0.9763	-0.4899	-0.2518
1160	rs11876226	20905549	0.1878	G	N/A	0.6161	0.9124	0.9605	0.2034	0.6599	0.2967
1161	rs4465678	20906181	0.2755	T	N/A	0.2927	0.9373	-0.9413	0.1447	0.3375	0.7083
1162	rs8085461	20908863	0.1827	T	1215	0.4145	0.1275	0.2244	0.1365	0.6146	0.2475
1163	rs8096570	20919562	0.4821	C	1216	0.918	-0.8776	0.532	-0.932	0.9242	-0.603
1164	rs6508347	20923308	0.4046	A	1216	0.5329	0.649	0.2876	0.5033	0.4329	0.9775
1165	rs4633802	20924426	0.2788	C	1217	-0.6955	0.5186	-0.8772	0.589	-0.8251	-0.3542
1166	rs8087627	20926490	0.4171	G	1218	-0.9964	0.4488	0.8406	0.1512	0.4632	0.3154
1167	rs4524008	20933693	0.4207	T	1218	-0.8755	0.9296	-0.9805	-0.2479	-0.4807	-0.871
1168	rs4129315	20935421	0.0474	C	1218	-0.3785	-0.0705	-0.2834	-0.8147	0.4305	-0.0025
1169	rs4129316	20935528	0.2111	C	1218	-0.7896	0.222	-0.8526	-0.9374	-0.1229	0.3082
1170	rs4432322	20941865	0.3524	A	1218	0.5537	0.0493	0.8493	0.1419	-0.6368	0.5643
1171	rs7226381	20943070	0.1905	T	1218	0.712	-0.0964	0.5805	0.7531	0.1377	0.3587
1172	rs4493141	20944180	0.4697	G	1218	0.7717	-0.4348	-0.5642	-0.6538	0.9062	-0.6827
1173	rs4800623	20948052	0.4777	T	1219	0.6752	-0.4224	-0.8714	0.9627	-0.9763	-0.6322
1174	rs4275929	20958675	0.369	C	1219	0.5087	0.0579	0.601	0.2592	0.7709	0.7876
1175	rs10853651	21003745	0.4606	C	1220	0.9586	-0.5678	-0.3782	0.7995	0.9336	-0.1583
1176	rs8082787	21013358	0.246	A	1221	-0.6641	-0.0549	-0.1262	-0.8284	-0.6343	-0.1812
1177	rs4603646	21027917	0.4741	T	1221	-0.6486	0.2939	0.4816	0.972	-0.7732	0.2087
1178	rs9961531	21045056	0.4107	A	1221	0.8815	-0.8491	-0.4773	0.2977	-0.9375	-0.1515
1179	rs9946154	21062606	0.3578	C	1222	-0.2321	-0.2947	-0.0307	-0.5709	-0.161	-0.0825
1180	rs4133168	21064495	0.2952	T	1222	-0.6438	-0.9085	-0.2561	-0.8282	-0.3016	-0.5517
1181	rs4583337	21070967	0.267	A	1223	0.9718	0.7837	-0.8775	0.6859	-0.4028	-0.6987
1182	rs4577175	21071873	0.3538	G	1223	-0.2679	-0.3446	-0.0392	-0.5173	-0.1286	-0.0844
1183	rs7245075	21077573	0.246	A	1224	-0.9043	0.7385	-0.5442	0.719	-0.2292	-0.3657
1184	rs4402650	21082766	0.3444	A	1224	-0.2222	-0.3507	-0.01	-0.5475	-0.0732	-0.0416
1185	rs12373369	21114292	0.0998	T	1224	0.2391	0.3762	0.1549	0.5236	0.3313	0.5674
1186	rs12961565	21114498	0.0786	G	1224	0.8135	0.605	-0.3288	0.1188	0.7327	0.8052
1187	rs8089299	21118613	0.107	A	1225	0.6928	0.7974	-0.1188	0.2302	0.5852	0.7221
1188	rs8084413	21121110	0.4589	A	N/A	-0.3759	-0.2386	-0.2318	-0.5403	-0.3684	-0.2692
1189	rs9947299	21130513	0.1061	T	1226	0.7551	0.964	-0.1127	0.2211	0.4257	0.8312
1190	rs7233400	21136386	0.4911	C	1226	-0.4843	-0.8733	-0.8264	-0.1177	-0.0323	-0.2072
1191	rs4800628	21138738	0.3372	G	1226	0.2933	0.3789	0.0353	0.3832	0.1928	0.0443
1192	rs7239180	21149841	0.3217	C	1228	-0.0229	-0.2127	-0.1125	-0.0272	-0.5248	-0.606
1193	rs4553704	21152060	0.1631	G	1229	0.0731	0.0977	0.9895	0.0157	0.3078	0.3016
1194	rs7359707	21155328	0.2139	A	1230	-0.7845	0.9184	0.3693	0.9427	-0.7918	-0.55
1195	rs4380121	21156601	0.1152	A	1230	-0.0323	-0.0726	-0.6654	-0.0608	-0.4153	-0.3698
1196	rs4129501	21168708	0.1297	A	1230	-0.0118	-0.0239	-0.0294	-0.0051	-0.1482	-0.0653
1197	rs12456829	21169995	0.3327	C	1230	0.4125	0.3242	0.2889	0.5506	0.9584	0.7181
1198	rs607404	21850147	0.2957	A	1278	0.4263	0.2487	0.495	0.5853	0.347	0.1116
1199	rs9962034	21853140	0.076	C	1278	0.5638	-0.8013	0.8453	0.0876	0.3243	0.567
1200	rs684873	21854133	0.0483	G	1278	0.7788	0.4024	0.9805	-0.8993	-0.1406	-0.2784
1201	rs8086724	21858843	0.0331	A	1278	-0.9423	-0.3623	-0.5218	0.6626	-0.7272	-0.4616
1202	rs11661836	21898521	0.4517	A	1278	-0.1299	-0.0733	-0.6884	-0.0811	-0.2318	-0.3219
1203	rs963267	22038842	0.4401	T	1278	-0.9604	0.2812	-0.8387	-0.8889	0.5589	0.9809
1204	rs4800731	22059505	0.4133	G	1279	0.2511	0.9147	0.5936	0.0674	0.0989	0.4683
1205	rs13370726	22067223	0.1386	G	1279	-0.7659	-0.9526	-0.7222	0.741	-0.3077	-0.4377
1206	rs7407309	22069906	0.3041	T	1279	0.9599	0.6417	-0.3177	0.9606	-0.5382	-0.7042
1207	rs1530599	22083636	0.2674	C	1279	-0.8922	0.6432	-0.2492	-0.7204	-0.8315	-0.8618
1208	rs4363923	22092824	0.0814	G	1279	0.8598	-0.5125	0.0959	-0.3607	-0.578	0.5339
1209	rs11665135	22228339	0.0749	C	1279	0.7703	0.8923	-0.6492	0.8721	0.1884	0.2209
1210	rs17799844	22285459	0.0705	A	1282	0.8199	-0.5665	-0.6351	0.7669	0.5655	-0.2778
1211	rs17799849	22286749	0.2567	T	1282	-0.3539	-0.6369	-0.2935	-0.473	-0.1465	-0.5445
1212	rs3753	22287662	0.1172	C	1282	0.7018	0.9542	-0.4843	0.3609	-0.7821	-0.9842
1213	rs2020998	22294013	0.4973	T	1283	-0.8792	-0.8196	-0.206	0.9209	0.5827	0.6295
1214	rs4480883	22294862	0.3426	C	1283	0.9723	-0.9793	-0.6599	0.9885	-0.6617	-0.6779
1215	rs12965880	22311066	0.3681	T	1284	-0.494	0.7875	-0.6347	-0.6022	-0.2752	0.4317
1216	rs6508445	22311243	0.1934	T	1284	-0.5681	0.7837	-0.4271	-0.6801	-0.4892	0.3309
1217	rs12965772	22313201	0.1366	T	1285	-0.7334	0.7839	-0.9375	-0.3544	-0.4235	0.9301
1218	rs1557318	22314198	0.2225	G	1285	-0.7334	0.8131	-0.6419	0.8798	-0.2111	0.4443
1219	rs7231944	22315682	0.1843	A	1285	-0.6137	0.4553	-0.5301	-0.6304	-0.1337	0.3646
1220	rs7229697	22317738	0.4222	T	1286	-0.6258	-0.6157	-0.9663	0.8647	-0.6301	-0.5689
1221	rs4511618	22318652	0.474	G	1286	-0.6969	-0.6144	-0.777	0.6544	-0.7347	0.8066
1222	rs9952569	22319214	0.0891	C	1286	-0.168	-0.4214	-0.5972	-0.1406	-0.3276	-0.4472
1223	rs16942364	22325286	0.3759	C	1287	0.6761	0.944	-0.6471	0.2914	-0.274	0.7422
1224	rs4340399	22327363	0.3111	G	1287	0.3314	0.8644	-0.8654	0.2777	-0.0692	0.651
1225	rs3893675	22337219	0.2379	C	1288	0.2398	-0.9895	0.9817	0.149	-0.2445	-0.8658
1226	rs17799903	22340065	0.1078	T	1288	-0.4807	-0.8653	0.3713	-0.6005	0.6956	0.3893
1227	rs4261621	22340174	0.4937	C	1288	-0.948	-0.3792	-0.9619	-0.9337	-0.1917	0.3161
1228	rs17662554	22348216	0.3059	T	1289	-0.1577	-0.0056	0.71	-0.2352	-0.8313	-0.3654
1229	rs8095338	22350023	0.3784	T	1289	0.9341	0.1594	-0.6282	0.3778	-0.5167	0.2496
1230	rs1557319	22356304	0.3819	A	1289	-0.1356	-0.0152	0.8719	-0.2519	0.831	-0.4407
1231	rs11083174	22359618	0.2451	A	1289	-0.5225	-0.2593	0.6524	-0.8567	0.1708	-0.855
1232	rs9304496	22360784	0.2799	C	1289	0.4723	0.1214	-0.8887	0.4946	-0.5631	0.328
1233	rs1557320	22363751	0.4884	C	1289	0.5974	0.0764	-0.6231	-0.9904	-0.3955	0.6302
1234	rs1557321	22363928	0.4678	C	1289	-0.3822	-0.0885	0.7575	-0.7775	0.7955	-0.4628
1235	rs17799927	22367516	0.0838	C	1289	-0.0441	-0.0136	0.6172	-0.0382	-0.9535	0.7599
1236	rs1111207	22377844	0.3953	C	1290	-0.1371	-0.0653	-0.2975	-0.2914	-0.3118	-0.4752
1237	rs8095324	22383646	0.4231	C	1290	0.3994	0.6101	0.2241	0.4659	0.1225	0.483
1238	rs1941161	22386480	0.0501	A	1290	-0.7728	-0.6028	-0.7011	-0.2672	-0.8091	-0.79
1239	rs9948310	22388241	0.1568	C	1290	0.0512	0.0535	0.1668	0.1815	0.1736	0.0209
1240	rs9959300	22388904	0.4853	C	1290	-0.3056	-0.2421	-0.2019	-0.3165	-0.1406	-0.304
1241	rs4404156	22395441	0.3614	G	1290	-0.1108	-0.1274	-0.3176	-0.23	-0.1214	-0.8074
1242	rs7232792	22410511	0.2255	T	1291	-0.866	0.5293	-0.4537	-0.8873	-0.4494	0.2132
1243	rs8096605	22412184	0.4803	A	1291	-0.3415	-0.1904	-0.9832	-0.2749	-0.4246	-0.5161
1244	rs4800262	22416211	0.2156	C	1292	-0.5592	0.4827	-0.2952	-0.6538	-0.426	0.1341
1245	rs7237338	22416682	0.4866	T	1292	-0.3275	-0.2023	-0.8458	-0.2524	-0.3213	-0.4748
1246	rs12458641	22421206	0.3034	T	1292	-0.191	-0.0681	-0.9946	-0.202	-0.6153	-0.7314
1247	rs7231832	22422803	0.0544	G	1292	0.8352	0.6157	-0.4438	0.9834	-0.5462	0.8064
1248	rs12607431	22424925	0.344	C	1292	-0.7346	0.8602	-0.761	-0.6734	-0.5228	0.5483
1249	rs546234	22431843	0.4311	G	1293	-0.2717	-0.14	0.7948	-0.2892	-0.3986	-0.3454
1250	rs2023519	22433442	0.4454	A	1293	-0.4711	-0.1427	0.554	-0.3418	-0.4996	-0.3273
1251	rs554339	22437120	0.2847	A	1293	-0.7656	0.3838	-0.2572	-0.7692	-0.4104	0.1854
1252	rs542573	22441253	0.1172	T	1293	0.5491	0.5268	0.5504	0.7242	0.4448	0.1901
1253	rs17224811	22441594	0.0553	A	1293	0.8351	0.6159	-0.4439	0.9834	-0.5462	0.8058
1254	rs7506276	22443839	0.3327	A	1293	-0.5199	-0.2346	0.5311	-0.3624	-0.9021	-0.7275
1255	rs496344	22452115	0.2782	A	1294	-0.7243	0.9063	-0.597	-0.3511	-0.5091	0.9018
1256	rs2438415	22458034	0.4785	G	1295	-0.7524	-0.8207	0.585	-0.4641	-0.3864	0.201
1257	rs1370911	22459680	0.3131	T	1296	0.3072	0.6003	0.9114	0.5489	0.3598	-0.5247
1258	rs547629	22459789	0.4073	A	1296	0.5128	0.2114	-0.2348	0.3469	0.6566	-0.8819
1259	rs513957	22461137	0.2567	C	1297	0.8855	0.4641	-0.4251	0.3465	-0.7166	0.72
1260	rs6508453	22462718	0.1872	A	1297	0.344	0.5908	0.4651	0.2376	-0.802	0.7459
1261	rs2848993	22463697	0.4732	G	1297	0.654	-0.8023	0.6715	0.9317	0.7802	0.494
1262	rs548449	22466273	0.4973	T	1297	0.6363	0.8387	-0.9331	0.7876	0.8167	0.2656
1263	rs335929	22687574	0.1934	C	1317	0.261	0.6649	0.1375	0.1564	0.5066	0.9285
1264	rs3763040	22696361	0.2111	T	1318	0.0792	0.2002	0.747	0.4549	0.7406	0.0623
1265	rs4800773	22696968	0.3614	A	1318	0.8106	0.5455	-0.7559	-0.6788	-0.5606	0.5212
1266	rs151245	22701036	0.3989	C	N/A	-0.5003	-0.3438	-0.4742	-0.3244	-0.2088	-0.0827
1267	rs491148	22701754	0.181	G	1319	-0.1589	-0.1105	-0.1869	-0.1285	-0.2254	-0.134
1268	rs537963	22703136	0.1995	A	1319	-0.1613	-0.2271	-0.21	-0.1096	-0.1568	-0.2394
1269	rs8094228	22705718	0.2567	A	1320	-0.2126	-0.4662	-0.1373	-0.7401	-0.0824	-0.0247
1270	rs480647	22706241	0.466	A	1320	0.1824	0.123	0.0941	0.9435	0.5511	0.5396
1271	rs10502478	22706567	0.0608	T	1320	-0.3572	0.8789	-0.4978	-0.5369	-0.927	-0.1802
1272	rs161999	22711925	0.0367	G	1320	0.8583	0.4387	-0.2937	-0.778	-0.6279	-0.8582
1273	rs630495	22713005	0.4982	C	1320	0.418	0.641	0.1793	-0.552	0.6168	0.8337
1274	rs163046	22716269	0.0777	A	1320	0.4309	0.3543	0.6866	0.7301	0.1704	0.931
1275	rs1422667	22731152	0.347	C	1321	0.5779	0.6296	-0.6445	0.2542	0.2911	0.0973
1276	rs630285	22731549	0.2379	C	1321	0.6516	-0.9659	-0.3639	0.6367	0.2632	0.1159
1277	rs163044	22739419	0.1852	G	1322	-0.7148	0.45	0.9878	0.862	0.1704	0.9561
1278	rs10502479	22741209	0.0698	G	1322	-0.0898	-0.4363	-0.406	-0.0947	-0.3135	-0.2655
1279	rs162632	22741399	0.1855	A	1322	-0.8677	0.3479	0.8528	0.6289	0.0944	0.8141
1280	rs1143735	22746862	0.0617	T	1322	0.9814	-0.8309	-0.6427	0.9235	-0.4694	0.5658
1281	rs190166	22751304	0.4463	A	1322	0.4529	0.2723	0.7598	0.1621	-0.2076	0.667
1282	rs232320	22752603	0.2783	G	1322	-0.5013	-0.8875	-0.4027	0.9369	-0.0643	-0.3475
1283	rs163057	22766575	0.4428	T	1322	-0.898	-0.2704	-0.4376	-0.4029	0.1307	-0.7857
1284	rs11663286	22768681	0.0835	A	1323	-0.3275	-0.7213	0.9432	-0.5178	-0.7778	-0.7149
1285	rs151252	22772324	0.4293	G	1324	-0.2187	-0.0678	-0.2593	-0.0629	-0.0561	-0.2216
1286	rs163051	22773908	0.3961	T	1324	-0.2638	-0.1189	-0.1316	-0.0812	-0.0519	-0.3013
1287	rs12954099	22776928	0.2098	T	1324	-0.4344	-0.3803	-0.3419	-0.4155	-0.1734	-0.1477
1288	rs7407359	22777565	0.1735	G	1324	0.0407	0.1419	0.1137	0.0298	0.2995	0.0749
1289	rs12327234	22784500	0.115	T	1324	-0.8338	-0.1039	-0.485	-0.195	-0.8857	-0.9983
1290	rs3893013	22786637	0.1996	G	1325	0.1326	0.3634	0.0956	0.1914	0.8071	0.2495
1291	rs168094	22786999	0.402	G	1325	-0.7806	0.5248	0.832	0.7139	0.1573	-0.9253
1292	rs10502481	22829037	0.3318	A	1325	-0.4488	-0.1243	-0.229	-0.1328	-0.1766	-0.3432
1293	rs717284	22844940	0.1254	C	1325	0.0585	0.4436	0.4632	0.2861	0.6622	0.1434
1294	rs1941114	22866206	0.1565	A	1325	-0.8279	-0.2501	-0.9063	-0.4288	-0.901	-0.9233
1295	rs7505854	22879663	0.4767	C	1326	0.4716	-0.6638	-0.6983	-0.4038	-0.852	0.4731
1296	rs2339260	22883567	0.2558	C	1326	0.831	-0.7247	0.5697	0.4343	0.3789	-0.9443
1297	rs1352037	22886332	0.4615	G	1326	0.5791	-0.3219	-0.5742	-0.2935	-0.7692	0.5069
1298	rs1352033	22887477	0.2674	A	1326	-0.3209	0.4192	-0.9077	0.8676	-0.517	-0.4679
1299	rs10502484	22890050	0.0555	C	1326	-0.4677	-0.0795	-0.9277	-0.612	-0.152	-0.1495
1300	rs765940	22893099	0.2299	A	1326	0.7089	-0.6841	0.8071	0.2583	0.1732	0.9726
1301	rs1485817	22900620	0.0787	A	1326	-0.4978	0.2906	-0.7669	0.9919	-0.8366	-0.7679
1302	rs9635978	22906985	0.3953	C	1327	0.7743	-0.2869	-0.4926	-0.1491	-0.8346	0.4618
1303	rs9967331	22907222	0.1435	G	1327	0.856	0.1932	0.2836	0.4325	0.2648	-0.9896
1304	rs1352038	22908253	0.3891	A	1327	-0.761	0.0806	-0.8528	0.2639	0.3413	0.9354
1305	rs7227665	22911166	0.2961	T	1327	0.7859	0.611	-0.95	0.1777	0.2305	-0.7594
1306	rs12605604	22954375	0.1087	A	1327	0.3845	-0.7066	-0.5307	0.1517	0.579	-0.6955
1307	rs17633053	22960178	0.0661	A	1327	0.6151	0.3927	0.5896	0.9903	0.3041	-0.5599
1308	rs9965371	22998275	0.1622	C	1327	0.4813	-0.9045	0.3504	0.5018	0.5621	-0.9052
1309	rs11876006	23004880	0.2121	T	1328	0.8731	-0.4773	0.2776	0.7379	-0.4876	-0.5052
1310	rs6508477	23006830	0.2879	A	1328	0.7444	-0.8365	0.8517	0.4033	0.2032	-0.3901
1311	rs1426879	23008202	0.292	C	1328	-0.2753	-0.9125	0.7995	-0.78	-0.21	-0.6191
1312	rs2195032	23009530	0.4403	G	1328	0.7258	0.6095	-0.5292	-0.5601	-0.8643	0.3419
1313	rs4430827	23790214	0.1458	T	1367	-0.8637	-0.2606	0.1844	-0.726	-0.06	-0.218
1314	rs9951577	23792955	0.4607	T	1367	0.7218	-0.1066	0.3151	-0.4051	0.9732	-0.1913
1315	rs7229404	23795127	0.4499	T	1367	-0.4868	0.1081	-0.4865	0.6296	-0.4701	0.1355
1316	rs1785613	23797593	0.3462	G	1367	0.4531	-0.6519	-0.9757	-0.9877	0.1276	-0.9647
1317	rs1220155	23809800	0.0492	G	1367	0.1597	-0.2973	0.1093	0.737	0.6851	-0.4768
1318	rs1662731	23813058	0.3301	A	1368	0.9815	-0.4759	0.9606	-0.2735	0.3714	-0.551
1319	rs8092870	23814818	0.4106	T	1368	0.621	0.0766	-0.2632	0.144	-0.7245	0.0874
1320	rs11564298	23815781	0.2701	C	1368	0.9456	-0.706	-0.9663	-0.5195	0.4953	0.5788
1321	rs1941182	23821730	0.4195	A	N/A	0.4067	0.0255	-0.3371	0.0973	-0.8225	0.029
1322	rs4800837	23822516	0.1745	C	1369	-0.8076	-0.404	0.1463	-0.8782	-0.3242	-0.1337
1323	rs6508523	23823453	0.0474	T	1369	0.3211	0.6319	0.7189	0.8021	0.2963	0.4486
1324	rs11564418	23824269	0.2648	T	1369	-0.6216	-0.2757	-0.988	-0.2824	0.4355	0.921
1325	rs11564415	23842266	0.0143	C	1369	-0.5823	0.9622	-0.0822	-0.3932	-0.9744	-0.6628
1326	rs1443453	23845918	0.1789	G	1369	-0.6382	-0.4799	0.2928	-0.7295	-0.2272	-0.0799
1327	rs11564414	23848623	0.2639	A	1369	-0.6512	-0.2829	-0.9885	-0.3058	0.3986	0.9528
1328	rs8091763	23863332	0.1765	G	1370	-0.597	-0.464	0.2861	-0.7215	-0.2271	-0.0846
1329	rs568575	23864449	0.2255	C	1370	0.9516	-0.5871	0.2513	-0.7875	-0.5007	-0.1791
1330	rs11564413	23867781	0.1547	G	1371	-0.2758	-0.6369	0.4876	-0.6403	-0.3506	-0.156
1331	rs8087457	23869612	0.483	A	1371	0.9486	0.2291	-0.2385	0.4426	-0.7528	0.1427
1332	rs17446008	23873353	0.1384	T	1371	0.3781	0.1432	-0.6083	0.2085	0.9074	0.0926
1333	rs1785848	23874085	0.4132	A	1371	0.5052	0.0376	-0.2777	0.1223	-0.622	0.0554
1334	rs11564394	23922961	0.0438	A	1371	-0.459	-0.051	-0.8939	-0.0749	0.595	-0.1556
1335	rs1662735	23926846	0.1523	T	N/A	0.4753	-0.8853	0.886	-0.7257	0.522	0.9758
1336	rs17446505	23929231	0.1898	G	1372	-0.1581	0.6821	-0.1751	-0.4772	-0.7032	-0.411
1337	rs1220022	23929325	0.4829	A	1372	-0.1143	-0.5974	-0.5049	-0.6961	0.569	-0.4349
1338	rs10853682	23931863	0.3276	T	1372	-0.0311	-0.6068	-0.5012	-0.7593	0.779	-0.4498
1339	rs1220026	23934067	0.2692	A	1372	0.9498	-0.0337	0.2028	-0.2166	-0.1465	-0.1149
1340	rs11564389	23940778	0.2172	A	1372	0.1251	0.0054	-0.3392	0.1104	-0.9731	0.0621
1341	rs17446692	23955722	0.083	T	1372	0.1948	-0.2971	0.134	-0.7888	0.3956	0.5854
1342	rs11564383	23958981	0.0689	T	1372	-0.1972	-0.7915	-0.2969	-0.1243	-0.372	-0.065
1343	rs1893259	23962081	0.0322	C	1372	-0.4509	-0.6257	-0.3629	-0.2732	-0.7403	-0.2444
1344	rs11874384	23964301	0.3041	C	1372	-0.0815	-0.6704	-0.6934	-0.6576	0.952	-0.5957
1345	rs11564380	23965066	0.2478	A	1373	0.3263	0.0269	-0.4433	0.1906	0.8877	0.0949
1346	rs1219964	23965208	0.2943	G	1373	0.6554	-0.0758	0.2319	-0.5064	-0.5216	-0.2926
1347	rs1860642	23967760	0.3041	G	1373	-0.0815	-0.6703	-0.6934	-0.6576	0.9515	-0.5955
1348	rs17446826	23968888	0.0205	G	1373	-0.984	0.9297	0.9761	0.6281	0.8211	-0.9557
1349	rs17536514	23970275	0.1105	G	1373	-0.3149	-0.2035	0.2201	0.9252	0.4638	0.6773
1350	rs11083252	23978710	0.2518	A	1374	-0.017	-0.8146	-0.0484	-0.0753	-0.7257	-0.1506
1351	rs12458418	23980206	0.1891	G	1374	-0.0393	0.9649	-0.0077	-0.0685	-0.61	-0.1443
1352	rs11083253	23982658	0.4312	A	1374	-0.2212	-0.6694	-0.1593	-0.3563	0.6658	-0.5516
1353	rs17469315	23988962	0.0633	G	1374	-0.4525	-0.982	-0.1869	-0.2568	-0.6024	-0.1714
1354	rs17469322	23990211	0.0671	T	1374	0.5927	0.2455	-0.4659	0.4677	0.2864	0.723
1355	rs17469329	23991033	0.0214	G	1374	0.8614	0.9666	0.7965	0.5554	0.7251	0.8268
1356	rs17446987	23999566	0.1337	T	1374	0.7884	0.3753	-0.7509	0.1693	-0.9157	0.6167
1357	rs7506463	26602741	0.3996	C	1475	-0.3566	-0.6874	-0.0927	-0.1828	-0.0898	-0.7539
1358	rs2591123	26612958	0.1366	T	1475	0.1252	0.0796	0.1118	0.0222	0.5982	0.5731
1359	rs2591122	26613356	0.4763	T	1475	-0.8054	0.6068	-0.1352	-0.6007	-0.6593	-0.6723
1360	rs8094648	26818547	0.1395	C	N/A	0.2189	-0.7363	0.1289	0.0892	0.5507	0.2239
1361	rs1260716	26820011	0.458	C	1484	-0.3999	-0.374	-0.7035	-0.3309	0.3451	0.4903
1362	rs1260719	26822012	0.373	T	1484	0.7661	0.2148	-0.3238	-0.9163	-0.2486	-0.3031
1363	rs1260720	26822116	0.4902	G	1484	-0.1848	-0.2528	-0.9631	-0.2662	0.4864	0.9931
1364	rs8765	26822638	0.2159	T	1484	-0.8038	0.9509	-0.7116	-0.6527	-0.865	-0.6718
1365	rs1051487	26823050	0.1682	T	1484	0.6985	0.2302	-0.436	-0.9089	0.8487	0.4093
1366	rs11081675	26832664	0.2272	T	1485	0.0931	0.2341	0.013	0.115	0.1223	0.0909
1367	rs8096598	26836761	0.0707	C	1485	-0.8807	0.0191	-0.5582	0.4328	-0.2993	-0.1669
1368	rs276910	26843379	0.4973	A	1485	0.9306	0.1752	-0.2657	0.5543	0.9492	-0.7403
1369	rs190681	26847018	0.4773	A	1486	0.2878	0.2217	0.8227	0.3202	0.4988	0.3692
1370	rs276911	26848553	0.4014	T	1486	0.1238	0.4892	0.0612	0.2046	0.3143	0.2326
1371	rs1313595	26854755	0.1768	T	1486	0.0157	0.3074	0.0026	0.0341	0.0723	0.0177
1372	rs2640845	26855346	0.1301	G	1486	-0.2714	-0.5135	0.7902	-0.7162	0.7338	-0.8843
1373	rs276933	26870536	0.3184	A	1486	0.2956	0.1614	0.0664	0.6119	0.856	0.1527
1374	rs276930	26872029	0.3173	T	1487	0.2312	0.1415	0.0646	0.7098	0.9582	0.1446
1375	rs276927	26872708	0.317	T	1488	0.3925	0.1353	0.0581	0.7752	-0.9298	0.2335
1376	rs1586958	26873410	0.1364	T	1488	0.8072	-0.2108	0.8887	0.5999	0.2821	-0.7492
1377	rs3810018	26875216	0.1521	A	1488	-0.9202	0.2331	-0.5723	0.4426	-0.4412	0.7131
1378	rs3810017	26875272	0.2772	A	1488	-0.7606	-0.514	-0.9492	-0.8454	0.9969	-0.5071
1379	rs9304077	26896828	0.0966	T	1491	-0.5923	0.5719	-0.0271	-0.9522	-0.7492	-0.5382
1380	rs2276373	26919951	0.2504	A	1492	-0.5749	-0.2786	0.7946	-0.1976	-0.1378	-0.1272
1381	rs1612474	26921826	0.4964	A	1493	0.9288	-0.598	-0.3302	-0.8759	0.5981	-0.4
1382	rs1790683	26923199	0.271	A	1493	-0.23	-0.8735	-0.5154	-0.1529	-0.181	-0.4026
1383	rs1789064	26926389	0.2335	T	1493	-0.3903	-0.5443	-0.923	-0.1407	-0.2103	-0.1717
1384	rs1658125	26932358	0.1449	A	1494	-0.4448	-0.8688	-0.2632	-0.5057	-0.5193	-0.8954
1385	rs4799305	26941131	0.1136	G	1494	-0.6827	-0.5129	-0.7454	-0.2788	-0.3694	-0.4653
1386	rs2017984	26957357	0.3155	T	1494	0.7188	0.1665	-0.8439	0.4777	-0.8962	0.5466
1387	rs2420206	26973521	0.1458	C	1495	0.6849	0.4353	-0.4664	0.7673	-0.3773	0.7038
1388	rs2254170	26973684	0.3578	G	1495	-0.2276	-0.6892	0.3972	-0.4109	-0.9106	-0.4897
1389	rs2577074	26974090	0.1807	C	1495	0.3495	0.4334	0.5908	0.5344	0.4355	0.3219
1390	rs9966272	26986450	0.0751	C	1495	0.7702	0.7349	-0.2834	0.4898	-0.8701	-0.8769
1391	rs11081680	27002737	0.076	C	1495	0.4604	0.6413	-0.2779	-0.8123	0.3685	0.2604
1392	rs7244510	27062312	0.4991	A	1499	0.9343	0.5955	0.8052	-0.6258	-0.3923	0.7712
1393	rs2912334	27135494	0.3786	G	1499	-0.505	-0.0967	-0.2441	-0.0826	-0.1707	-0.6645
1394	rs8091847	27154257	0.4848	C	1500	-0.7954	-0.3042	-0.6048	-0.3072	-0.7088	-0.5212
1395	rs2199301	27162602	0.4724	A	1501	-0.8546	-0.3078	-0.6815	-0.2637	-0.8633	-0.5591
1396	rs9946148	27170072	0.0704	G	1501	0.1997	0.1213	0.0523	0.1974	0.1251	0.9668
1397	rs17715828	27173333	0.4661	A	1501	-0.8756	0.2596	-0.6878	0.4866	0.4113	0.2161
1398	rs9948589	27176188	0.4661	A	1502	-0.7505	-0.3064	-0.4873	-0.361	-0.4506	-0.3527
1399	rs922185	27178782	0.2952	C	1503	0.1495	0.0933	-0.8848	0.0601	0.4542	0.2544
1400	rs10502566	27179171	0.1216	A	1503	-0.3301	0.5298	-0.7091	-0.1383	-0.676	0.9921
1401	rs4239366	27179494	0.466	A	1503	0.78	0.3064	-0.9877	0.4364	0.4105	0.327
1402	rs11876192	27192021	0.2621	A	1503	0.6887	0.4362	-0.6889	0.1378	0.3407	0.1563
1403	rs1991289	27198091	0.3202	G	1503	0.8411	0.8733	-0.7528	0.0928	0.2339	0.3169
1404	rs17802140	27224350	0.0873	G	1503	-0.7227	-0.4967	0.5699	-0.2713	-0.6622	-0.1198
1405	rs12956534	27230678	0.066	A	1503	-0.9879	0.6099	0.4245	0.2537	0.5813	0.8642
1406	rs4799570	27238320	0.1146	A	1503	0.2793	0.9119	0.3279	0.1532	0.1377	0.4475
1407	rs12709651	27240455	0.4679	G	1504	-0.6478	0.4178	-0.7833	-0.4926	-0.4397	-0.9424
1408	rs2125987	27240711	0.2616	G	1504	0.3822	0.4228	0.5665	0.0629	0.2295	0.039
1409	rs3903775	27243492	0.1613	C	1505	0.1899	-0.9331	0.5099	0.984	-0.9676	-0.1714
1410	rs4491616	27244099	0.3173	C	1506	-0.8209	-0.8786	0.8698	0.2213	0.3202	0.3502
1411	rs1460605	27246739	0.2844	T	1506	-0.8195	-0.823	0.8017	0.3118	0.2386	0.2152
1412	rs10853412	27263575	0.1753	G	1507	-0.7832	-0.8916	0.5911	0.3715	0.7151	0.0779
1413	rs17716616	27270591	0.4635	G	1507	-0.0433	-0.2481	-0.2557	-0.1522	-0.141	0.5727
1414	rs2035043	27275262	0.2469	A	1507	-0.1834	-0.3522	-0.3097	0.9947	-0.9383	0.4392
1415	rs1824476	27279388	0.2795	A	1508	-0.0356	-0.2427	-0.1529	-0.0114	-0.0508	-0.3487
1416	rs7240892	27281461	0.2121	G	1508	-0.1374	-0.1161	-0.0761	-0.7109	-0.2992	-0.8135
1417	rs8099248	27282067	0.1339	G	1508	0.0347	0.2897	0.0946	0.0923	0.0528	0.2787
1418	rs1941184	27290110	0.2926	C	1509	-0.2657	-0.3443	-0.2574	-0.7452	0.8344	-0.8868
1419	rs2276105	27291270	0.102	T	1509	-0.3526	-0.3287	-0.0542	-0.1944	0.927	-0.0646
1420	rs3794924	27293721	0.1176	A	1510	-0.6964	0.3065	-0.1013	-0.4778	0.6111	-0.5953
1421	rs2035040	27298132	0.4106	C	1510	-0.0067	-0.8505	-0.0557	-0.0162	-0.0214	-0.1403
1422	rs2298614	27309902	0.1864	G	1510	-0.9692	-0.897	-0.9003	0.2093	0.4487	0.1354
1423	rs7227343	27321567	0.3846	G	1512	-0.0901	0.7358	-0.4048	-0.0312	-0.0065	-0.4803
1424	rs6506928	27322811	0.4937	T	1512	0.0374	-0.795	0.1889	0.0271	0.0011	0.2729
1425	rs9304098	27335617	0.4755	A	1512	-0.0574	0.6507	-0.1794	-0.0457	-0.0032	-0.2424
1426	rs2155948	27348906	0.3354	T	N/A	-0.4957	0.6051	-0.3301	0.9523	-0.4472	-0.676
1427	rs2276149	27350310	0.373	T	1513	-0.2625	0.996	-0.29	-0.4322	-0.2057	-0.2377
1428	rs2187047	27350622	0.3927	G	1513	0.1151	-0.8759	0.0649	0.3537	0.1075	0.3929
1429	rs2256638	27353790	0.2523	G	1513	-0.1205	0.8084	-0.3918	-0.2683	-0.4752	-0.5923
1430	rs2230234	27356701	0.088	C	1513	-0.5575	-0.3744	-0.4146	-0.1381	-0.9443	-0.6193
1431	rs1449079	27384162	0.1141	G	1513	0.0109	0.2162	0.0222	0.0051	0.006	0.2939
1432	rs1791158	27386469	0.4535	C	1513	-0.2958	-0.9305	-0.2987	-0.5361	-0.1166	-0.9174
1433	rs1791218	27398905	0.4679	A	1516	0.0779	0.3983	0.0309	0.0961	0.2473	0.9143
1434	rs9951041	27402277	0.4902	A	1516	-0.1162	-0.4261	-0.017	-0.1615	-0.2422	-0.9512
1435	rs3764479	27421812	0.347	C	1516	-0.4319	-0.109	-0.2479	-0.1183	-0.2424	-0.8723
1436	rs3764478	27422470	0.1038	T	1517	-0.4368	-0.1377	-0.0846	-0.1883	-0.0386	-0.1885
1437	rs723744	27424463	0.3467	A	1517	-0.451	-0.1016	-0.2275	-0.1268	-0.2754	-0.9329
1438	rs1800458	27424852	0.0778	A	1517	-0.1119	0.4556	-0.7207	-0.1493	-0.0388	-0.2707
1439	rs1080093	27425667	0.3792	G	1517	-0.2728	-0.093	-0.2535	-0.0636	-0.1768	-0.7365
1440	rs4799585	27442161	0.3113	A	1518	-0.6084	-0.208	-0.8207	-0.2259	-0.6693	0.7434
1441	rs2595361	27445372	0.1252	C	1518	-0.0797	-0.6831	-0.8673	-0.1033	-0.2827	-0.3273
1442	rs1791193	27449613	0.3533	T	1518	0.5283	0.6686	0.878	0.6402	-0.9543	0.2585
1443	rs12964617	27455522	0.1105	G	1518	0.6851	0.3806	0.3907	0.0847	0.4342	0.037
1444	rs1026123	27459142	0.4454	T	1518	-0.7607	0.6403	-0.9837	-0.7746	-0.4654	0.3136
1445	rs11081706	27487458	0.4645	G	1519	-0.9398	0.9612	0.6032	-0.6198	-0.7194	0.6249
1446	rs1667288	27487531	0.3345	A	1519	0.7926	-0.7883	0.3351	-0.985	-0.909	0.5664
1447	rs17661533	27489453	0.2442	C	1519	0.3989	0.6732	0.3114	0.6711	0.3504	-0.7588
1448	rs2595372	27490344	0.1978	C	1519	0.2866	0.8341	0.2054	0.2461	0.6187	0.2455
1449	rs7233900	27498468	0.093	C	1519	-0.8452	0.3464	-0.8507	0.5168	-0.9905	0.7795
1450	rs12327203	27511399	0.4171	C	1520	0.2834	0.8683	0.2244	0.8026	0.5985	0.1844
1451	rs7240561	27511927	0.0464	C	1520	0.4366	0.1829	0.4112	0.1237	0.3651	0.1968
1452	rs8092508	27513327	0.2346	C	1521	0.6909	0.8928	0.7054	-0.8319	0.7634	0.2156
1453	rs1449082	27516015	0.4204	C	1521	0.5548	-0.8338	0.3555	-0.94	0.6319	0.3588
1454	rs1449084	27519784	0.1091	G	1521	0.4311	-0.8778	0.7812	0.3548	0.371	0.1733
1455	rs6506937	27520085	0.1398	T	1521	0.3557	-0.9107	0.1252	0.2456	0.6423	0.6104
1456	rs1600922	27574658	0.4448	T	1524	0.8042	1	-0.6773	0.6545	0.7325	0.4337
1457	rs966287	27578608	0.328	C	1524	0.4451	0.3665	0.221	0.8414	0.5379	-0.9285
1458	rs9945015	27606853	0.2041	G	1524	0.1979	0.521	0.155	0.8171	-0.8951	-0.9855
1459	rs12326399	27650233	0.1431	A	N/A	-0.9538	0.1802	-0.1418	0.4168	-0.4578	0.1449
1460	rs11081717	27658046	0.3357	A	1527	-0.9811	0.2242	-0.3564	-0.7564	-0.651	0.0155
1461	rs1074636	27659233	0.3837	A	1527	-0.4649	-0.3569	-0.7068	-0.6309	0.4287	-0.308
1462	rs12607786	27670164	0.28	T	1527	0.7811	0.2006	-0.0715	0.922	-0.4478	0.034
1463	rs2035418	27673156	0.2683	C	1527	0.3846	-0.8275	0.1182	0.4677	0.9481	-0.1997
1464	rs9966530	27676276	0.3739	A	1527	-0.64	-0.2116	0.8884	-0.6927	0.4839	-0.1839
1465	rs8090615	27683313	0.288	T	1527	-0.3195	-0.1032	-0.9413	-0.4215	-0.9348	-0.1985
1466	rs2276145	27706631	0.2075	C	1527	0.8243	0.1025	-0.0459	0.4297	-0.4698	0.0987
1467	rs1915	27715722	0.0662	C	1527	-0.6668	-0.14	0.54	-0.7552	0.5557	-0.0225
1468	rs11661310	27779871	0.0782	T	N/A	0.3878	0.4013	-0.5192	0.618	0.4684	0.7752
1469	rs4799610	27794191	0.3819	C	N/A	-0.9845	-0.2355	0.1662	0.5389	0.2623	-0.5333
1470	rs2162379	27854780	0.2823	C	1532	-0.2045	-0.0913	0.1859	-0.2361	-0.2785	-0.1344
1471	rs7226543	27858610	0.4751	G	1532	-0.5289	-0.5208	0.2297	-0.76	-0.822	0.8266
1472	rs2901365	27871808	0.3023	A	1533	-0.5822	-0.1889	0.2281	-0.9954	0.6951	-0.6878
1473	rs2006768	27877193	0.3927	G	1533	-0.921	0.8622	-0.8716	0.9231	-0.8565	0.8362
1474	rs7236796	27888220	0.1297	G	1533	-0.8287	-0.6328	0.7715	-0.4109	-0.7652	0.8027
1475	rs4799325	27917699	0.3694	C	1536	-0.6651	0.8851	0.4952	0.4915	-0.8038	-0.9153
1476	rs4799629	27921748	0.4526	T	1536	-0.4905	-0.5067	-0.1498	-0.1462	-0.3073	-0.1778
1477	rs4799327	27926979	0.147	T	1536	0.5485	0.6598	0.6511	0.4932	0.2479	0.2239
1478	rs593234	27931909	0.2683	T	1536	0.7915	0.1603	0.7936	0.2125	0.5628	0.5812
1479	rs7234604	27942609	0.0403	G	1536	0.3367	0.5495	0.2912	0.2389	0.3163	0.9746
1480	rs684359	27960968	0.0957	G	1536	0.7533	0.3162	0.6378	0.3119	0.3197	0.0957
1481	rs1816141	27978938	0.4758	C	1536	-0.7337	-0.8176	-0.2446	-0.2658	-0.4925	-0.2425
1482	rs9954856	28007131	0.2246	G	1538	0.4037	0.4341	0.9588	0.4327	0.1684	0.0418
1483	rs12458657	28007504	0.3545	A	1538	0.5766	0.8469	0.799	-0.6823	-0.3524	-0.5251
1484	rs10502583	28009120	0.1857	C	1538	0.8626	-0.8906	-0.365	0.9276	0.6924	0.066
1485	rs9961114	28018020	0.2451	A	1538	-0.1925	-0.4835	-0.1528	-0.2262	-0.4994	0.7451
1486	rs9945133	28020596	0.3238	C	1538	-0.4584	0.989	-0.545	-0.5028	-0.9005	0.5153
1487	rs9960741	28023451	0.2598	A	1539	-0.2579	-0.6287	-0.4206	-0.283	-0.6891	-0.8427
1488	rs2289543	28024963	0.2674	G	1540	-1	-0.8781	-0.9246	-0.7582	0.2787	0.1063
1489	rs16962786	28025158	0.0758	G	1540	-0.0268	0.9923	-0.1875	-0.129	-0.4018	-0.1289
1490	rs965777	28028633	0.1194	C	1540	-0.0474	-0.8609	-0.2887	-0.1443	-0.2653	-0.3088
1491	rs1561816	28031192	0.3529	T	1541	-0.2038	-0.316	-0.1597	-0.1999	-0.4328	0.7062
1492	rs1561815	28031474	0.3538	A	1542	-0.2038	-0.316	-0.1597	-0.1999	-0.4328	0.7062
1493	rs17663067	28036357	0.2451	A	1542	-0.9393	0.7271	-0.2798	-0.8856	0.831	0.0467
1494	rs4799639	28039887	0.3095	T	1542	-0.5206	0.8816	-0.3407	-0.4922	-0.6815	0.2686
1495	rs4799640	28040094	0.2504	T	1542	-0.5887	-0.7394	-0.1917	-0.2602	-0.2575	0.6617
1496	rs2241891	28042365	0.3071	A	1543	-0.3936	0.8807	-0.4085	-0.2843	-0.6382	0.0627
1497	rs335519	28042876	0.4109	C	1543	0.9829	0.1907	-0.4607	0.8244	0.1843	0.0065
1498	rs616114	28049908	0.3909	T	1544	-0.5573	-0.8655	-0.2768	-0.7752	0.5033	0.1207
1499	rs673408	28052106	0.449	G	1544	-0.7038	0.6334	-0.4428	0.8344	0.202	0.0262
1500	rs662158	28054437	0.2236	C	1544	0.3343	0.1656	-0.8316	0.3004	0.0713	0.0089
1501	rs600452	28058545	0.2889	A	1544	0.5888	0.4092	-0.69	0.5585	0.0677	0.0038
1502	rs609285	28123166	0.2152	A	1549	0.8088	0.5462	0.845	0.3054	0.7581	0.7878
1503	rs624171	28125429	0.2799	A	1549	-0.9364	0.9844	-0.6887	0.5176	0.443	0.6433
1504	rs613941	28131175	0.2615	C	1550	0.8009	-0.7358	0.5963	0.4026	0.5375	0.4628
1505	rs620723	28139198	0.1426	A	1550	0.4867	0.743	0.3439	0.3385	0.2038	0.209
1506	rs616601	28142029	0.2075	C	1550	0.7982	0.6066	0.6077	0.5567	0.5759	0.28
1507	rs672867	28150602	0.144	G	1551	0.6055	-0.6584	0.4787	0.6974	0.3009	0.5268
1508	rs638142	28151130	0.2084	A	1552	0.7727	0.7009	0.5679	0.5974	0.5715	0.272
1509	rs614014	28151303	0.1449	C	1552	0.5824	-0.7139	0.4594	0.7298	0.3152	0.5079
1510	rs592430	28152076	0.1149	T	1552	0.2531	0.8113	0.496	0.1366	0.1578	0.1539
1511	rs668857	28157654	0.2057	T	1552	0.7146	0.6434	0.5383	0.5168	0.646	0.2891
1512	rs619154	28159461	0.178	T	N/A	0.6127	0.6758	0.7973	0.2469	0.5994	0.2231
1513	rs594344	28160082	0.1422	T	N/A	0.2969	0.7974	0.2301	0.383	0.2578	0.2068
1514	rs7230250	28163086	0.1033	C	1553	-0.64	0.9551	0.3224	-0.5894	-0.4418	-0.2431
1515	rs595792	28166173	0.2254	C	1553	-0.9527	-0.8987	0.7674	0.6278	0.4874	0.565
1516	rs17743573	28175144	0.1929	G	1554	-0.695	0.401	-0.8659	0.4645	0.2821	-0.7045
1517	rs968099	28181207	0.1082	T	1554	-0.3177	0.5619	-0.8043	-0.4482	-0.9058	-0.8078
1518	rs10502591	28199904	0.0689	T	1554	-0.384	0.5881	-0.4203	0.9943	-0.2124	-0.647
1519	rs1037753	28208461	0.2603	C	1554	0.7365	0.5575	0.6619	0.4161	0.6936	0.286
1520	rs10502595	28222563	0.0943	A	N/A	-0.4987	0.655	-0.2297	-0.7913	-0.7395	-0.4986
1521	rs3826611	28224552	0.0866	C	1555	-0.3716	0.5849	-0.4476	0.8741	-0.542	-0.7092
1522	rs3786309	28224761	0.471	A	1555	0.1122	0.1495	0.114	0.2407	0.1389	0.2204
1523	rs13381344	28225718	0.131	C	1555	-0.4337	0.5743	-0.6359	-0.7216	0.8252	-0.8456
1524	rs12604457	28279324	0.0877	T	1556	-0.2842	0.6245	-0.399	-0.9465	-0.5034	-0.5588
1525	rs1350552	28280075	0.1312	T	1556	-0.4753	-0.6305	-0.8773	-0.6886	-0.1892	0.6528
1526	rs1380085	28280864	0.2424	A	1556	0.8551	0.2733	0.9511	0.389	0.233	0.3902
1527	rs982521	28281128	0.1333	G	1556	-0.4449	0.4498	-0.6587	-0.7968	0.8692	-0.8835
1528	rs10502602	28287890	0.1404	C	1557	0.474	0.0629	0.221	0.9131	0.5619	0.7486
1529	rs1458863	28288530	0.3104	A	1557	0.9858	0.2748	-0.8937	-0.9964	0.6531	0.9802
1530	rs11663181	28288745	0.2709	T	1557	0.8805	-0.0624	-0.9067	-0.4991	-0.5124	-0.2868
1531	rs11081767	28305137	0.4727	A	1558	0.8338	0.5472	-0.536	0.5707	0.6732	0.5563
1532	rs11081769	28307637	0.1905	A	1558	-0.2226	-0.3237	-0.0516	-0.6755	-0.267	-0.8869
1533	rs11664107	28310642	0.3718	G	1558	-0.6255	-0.6178	-0.2085	0.8919	0.9313	0.5351
1534	rs12606310	28312783	0.3566	G	1558	0.9951	0.9466	-0.5113	0.5562	0.7776	0.221
1535	rs966444	28319944	0.2679	A	1558	0.5173	0.0103	0.352	0.628	0.5658	0.6837
1536	rs12606542	28321654	0.1682	C	1558	-0.953	0.1768	0.8285	0.8433	0.8043	0.6592
1537	rs9948669	28498204	0.2317	T	1565	0.0319	0.7079	0.6813	0.5342	-0.9267	0.8774
1538	rs1523587	28498826	0.263	C	1565	0.0842	0.6722	0.444	0.4521	-0.9402	0.6488
1539	rs330334	28504066	0.0501	A	1565	0.1993	0.4022	0.5306	0.0809	0.3655	0.3553
1540	rs1846013	28504502	0.2343	G	1565	0.0323	0.7572	0.6634	0.5123	-0.8695	0.9462
1541	rs4486983	28517165	0.1852	A	1566	0.9739	-0.8952	0.9303	0.6256	0.9875	0.6355
1542	rs11659474	28518557	0.4118	A	1566	-0.5924	0.6595	-0.5756	0.8479	0.2757	-0.9845
1543	rs8093716	28520370	0.2487	C	1566	-0.844	-0.6505	0.8654	0.9379	-0.8657	0.7278
1544	rs1880113	28526264	0.262	A	1566	0.7217	-0.9655	0.2954	0.4146	0.9734	0.9349
1545	rs12455936	28534964	0.0268	C	1566	-0.5885	-0.89	-0.7879	-0.3889	-0.6008	-0.2918
1546	rs1403753	28573721	0.4159	A	1567	-0.0619	-0.2463	-0.0727	-0.0276	-0.054	-0.4777
1547	rs10460048	28584238	0.3016	C	1567	0.2227	0.3723	0.3149	0.2352	0.1013	0.8511
1548	rs10502609	28585177	0.3283	T	1567	-0.4532	-0.6376	-0.3296	-0.0974	-0.2585	0.8151
1549	rs8097174	28593263	0.4794	A	1568	-0.0251	-0.2784	-0.0293	-0.009	-0.0044	-0.3281
1550	rs9954239	28600288	0.3703	A	1568	0.1409	0.5774	0.0864	0.1255	0.0068	0.2211
1551	rs11081790	28744096	0.156	T	1570	0.5024	0.7833	0.8165	0.109	0.2951	-0.9876
1552	rs8094462	28751419	0.4186	T	1570	0.2847	-0.855	-0.6163	-0.7757	0.4103	0.13
1553	rs11662235	28780008	0.1295	G	1570	0.4779	-0.8415	-0.195	-0.6425	0.4276	0.2367
1554	rs9958315	28816627	0.0564	C	1571	-0.0244	-0.1644	-0.077	-0.0114	-0.0042	-0.0011
1555	rs4799679	28821721	0.2191	C	1571	-0.0358	-0.7131	-0.6987	-0.1057	-0.2293	-0.279
1556	rs12969106	28852579	0.19	A	1571	0.2409	-0.7504	0.4472	0.1066	0.7807	0.9469
1557	rs17740157	29002722	0.1631	T	1571	-0.3789	0.5154	0.5879	-0.6989	-0.9889	-0.8141
1558	rs7243967	29007649	0.272	G	1571	-0.5316	-0.4319	-0.6691	-0.404	-0.09	-0.2527
1559	rs2062267	29012953	0.0376	C	1571	-0.4037	-0.1838	-0.3153	-0.0818	-0.0632	-0.1459
1560	rs17667691	29030073	0.0998	A	1571	0.3465	0.5702	0.7754	0.1158	0.0678	0.1309
1561	rs12606061	29095403	0.1453	T	1571	0.8051	0.8065	-0.9461	0.7921	-0.2224	0.7661
1562	rs8097023	29146469	0.3083	C	1572	-0.4597	-0.6877	-0.2999	-0.183	-0.1037	-0.3095
1563	rs4799343	29153462	0.2174	C	1572	-0.7089	0.8811	-0.5496	-0.8446	-0.5281	-0.9739
1564	rs10775453	29181210	0.161	T	1572	-0.5779	0.7967	-0.4627	-0.8495	-0.7644	0.9875
1565	rs1379641	29234855	0.1816	C	N/A	-0.8495	-0.4544	-0.8595	-0.2786	0.6653	-0.8129
1566	rs13381685	29235902	0.0438	C	N/A	0.6494	0.7944	0.9174	-0.7354	0.7803	0.9483
1567	rs2061361	29241369	0.2139	T	1573	-0.6919	-0.4354	0.6874	-0.4127	-0.867	-0.4391
1568	rs1350390	29241891	0.3891	T	1573	-0.8308	-0.6556	-0.6692	-0.8035	-0.3729	-0.573
1569	rs17740734	29263913	0.25	A	1573	0.6738	0.372	0.4337	0.5169	0.8716	0.6797
1570	rs8089148	29276814	0.2136	A	1573	0.7353	-0.7972	0.3258	-0.8029	0.8342	0.9098
1571	rs13381898	29290063	0.0437	C	1573	0.6568	0.8182	0.9322	-0.7509	0.7527	0.9648
1572	rs10502614	29294100	0.4311	G	1573	0.3387	0.8866	0.6272	0.4018	0.5549	0.8216
1573	rs1941686	29552546	0.449	C	1581	0.5815	0.4464	0.4774	0.5581	-0.1874	0.7843
1574	rs1941684	29556408	0.4893	G	1581	0.6904	-0.8898	0.1834	0.8173	-0.0765	0.4391
1575	rs4392137	29568695	0.4144	C	1581	0.9063	0.8229	-0.3956	0.8287	0.0518	-0.9008
1576	rs2282632	29572216	0.4865	A	1581	0.4321	0.7552	0.0444	0.4407	-0.1067	0.3337
1577	rs6507060	29574265	0.4866	A	1582	0.4402	0.7951	0.0614	0.6067	-0.0734	0.3263
1578	rs7243541	29579283	0.1113	G	1582	-0.1887	-0.808	-0.3995	-0.1882	-0.6692	-0.2954
1579	rs4799717	29579621	0.0365	T	1582	0.0085	0.0715	0.9824	0.0563	0.3536	0.3056
1580	rs17747003	29584447	0.2451	A	1582	-0.1333	-0.6207	-0.6614	-0.3625	0.4653	-0.3549
1581	rs9946485	29631801	0.0742	C	1582	-0.2957	-0.7452	-0.6452	-0.2419	-0.7866	-0.1916
1582	rs10502619	29678100	0.181	A	1585	0.2287	-0.8107	0.0483	0.2224	0.4762	0.0221
1583	rs11081830	29680478	0.1729	T	1585	0.2088	-0.4559	0.1551	0.534	0.7354	0.0474
1584	rs12458173	29682154	0.1726	T	1585	-0.2002	-0.3353	-0.4272	-0.0989	-0.3064	-0.0243
1585	rs2167689	29686473	0.3605	T	1585	-0.4732	-0.8563	-0.8616	-0.4455	0.7214	-0.089
1586	rs10502617	29686617	0.2129	G	1585	0.356	-0.9081	0.1141	0.3172	0.5586	0.0171
1587	rs1452647	29688512	0.1684	A	1585	0.453	-0.7728	-0.5318	0.4949	0.5744	0.4949
1588	rs1493922	29703240	0.3792	T	1586	-0.8916	-0.488	0.5073	-0.6923	-0.8005	0.7238
1589	rs1812898	29703441	0.1986	C	1586	-0.1881	-0.5463	-0.2614	-0.0985	-0.322	-0.074
1590	rs1823759	29707936	0.2522	G	1587	0.3282	0.3108	-0.5783	0.2565	0.9921	0.1348
1591	rs17669451	29708678	0.2045	G	1587	0.3338	-0.537	0.297	0.6681	0.8256	0.0373
1592	rs10853428	29710809	0.1723	A	1587	0.2088	-0.4559	0.1551	0.534	0.7354	0.0474
1593	rs1377189	29730353	0.1595	C	1587	0.1773	0.125	0.5969	0.1765	0.0342	-0.9479
1594	rs1377188	29730591	0.3592	A	1587	-0.4745	-0.8769	0.9957	-0.4595	0.7283	-0.092
1595	rs1452643	29739415	0.1809	A	1587	-0.9794	-0.5614	-0.1389	0.895	-0.9594	0.9038
1596	rs9949563	29741332	0.2147	C	1588	-0.2185	-0.9683	-0.6516	-0.4979	-0.543	-0.1586
1597	rs1452645	29748945	0.3877	A	1588	-0.8499	-0.5307	0.462	-0.8376	-0.7574	0.7897
1598	rs7234929	29749953	0.402	C	1588	0.9621	0.4295	0.6053	1	0.4775	-0.4171
1599	rs12605529	29756774	0.0357	C	1589	0.9223	-0.571	0.217	-0.5794	-0.6646	-0.593
1600	rs17669601	29762068	0.4091	A	1589	-0.1769	-0.7751	-0.1339	-0.2529	-0.1701	-0.1316
1601	rs17747713	29762672	0.3841	C	1589	0.0861	0.3292	0.1602	0.2323	0.0038	0.3098
1602	rs12971236	29764508	0.2068	C	1589	-0.0884	-0.4748	-0.3501	-0.1292	-0.3174	-0.096
1603	rs1377186	29775962	0.2217	C	1590	-0.9201	0.4692	-0.7378	0.9915	-0.8072	-0.2406
1604	rs1470829	29776900	0.4204	G	1590	-0.3908	-0.127	0.3329	-0.2659	-0.7906	-0.0207
1605	rs1470828	29776956	0.172	A	1590	-0.0784	-0.6211	-0.0042	-0.5777	-0.3196	-0.3408
1606	rs896654	29780031	0.4365	T	1591	0.0372	0.2216	0.1493	0.2581	0.5289	0.0029
1607	rs9966468	29785080	0.314	T	1591	-0.0691	-0.5396	-0.0085	-0.5189	0.8572	-0.0346
1608	rs4799735	29803386	0.1807	T	1591	-0.4996	-0.6097	0.8547	-0.1604	-0.0679	-0.3175
1609	rs1037419	29809100	0.3978	G	1591	-0.0694	-0.1389	-0.0841	-0.5205	0.6823	-0.0141
1610	rs10502615	29851246	0.1279	G	1591	0.7479	-0.3455	0.6318	-0.9055	-0.2406	0.3572
1611	rs1941356	29864387	0.3587	C	1591	-0.1581	-0.365	-0.0968	-0.0872	-0.0637	-0.0926
1612	rs1941355	29864412	0.358	G	1592	-0.1564	-0.3357	-0.0857	-0.0949	-0.0698	-0.093
1613	rs1941354	29867096	0.4834	A	1592	-0.2649	-0.2891	-0.3196	-0.0997	-0.0208	-0.2915
1614	rs4799739	29873245	0.1753	C	1592	-0.9356	-0.7416	0.5446	-0.4414	-0.1789	-0.5277
1615	rs9961162	29882407	0.1609	C	N/A	-0.2196	-0.2572	-0.0875	-0.2563	-0.3764	-0.1616
1616	rs4273120	29885070	0.2218	T	1593	-0.6045	-0.5333	-0.8445	-0.5801	-0.1857	-0.2298
1617	rs9956377	29885997	0.3864	A	1593	-0.4298	-0.3498	-0.7478	-0.3373	-0.1266	-0.6991
1618	rs7241999	29892455	0.4526	G	1593	0.0615	0.0695	0.0189	0.0384	0.0112	0.0451
1619	rs4383222	29903012	0.1369	C	1593	-0.145	-0.1568	-0.0553	-0.1495	-0.3035	-0.0869
1620	rs4076036	29914667	0.3274	T	1594	0.8732	0.5687	-0.7069	0.6443	-0.4402	0.6214
1621	rs4073420	29914942	0.0768	T	1594	-0.5054	-0.0053	0.2704	-0.0708	-0.1004	-0.2565
1622	rs4239386	29916697	0.3551	T	1594	-0.9554	0.4537	-0.6962	0.7701	-0.2919	0.7196
1623	rs4552082	29918716	0.1043	G	1594	-0.5815	-0.3499	-0.1733	-0.4001	-0.8414	-0.3425
1624	rs4435332	29918855	0.2727	A	1594	-0.347	-0.2032	-0.1779	-0.4044	-0.4722	-0.5068
1625	rs4239387	29920338	0.1413	T	1594	-0.1714	-0.1844	-0.0615	-0.1772	-0.2828	-0.0696
1626	rs12185438	29923589	0.4497	A	N/A	0.8868	0.8136	-0.7595	0.8311	-0.3434	0.3166
1627	rs12185458	29923975	0.1199	G	N/A	-0.9763	-0.4199	-0.8843	-0.7074	-0.6727	0.563
1628	rs4799743	29926751	0.1402	A	1595	-0.193	-0.1849	-0.0542	-0.1879	-0.3094	-0.0798
1629	rs9965596	29931536	0.4857	A	1595	0.9896	0.5421	-0.9459	0.5856	-0.3356	0.2906
1630	rs11081843	29935583	0.1221	C	1595	0.889	-0.4405	-0.8412	-0.7251	-0.7382	0.4886
1631	rs4564652	29936962	0.0844	C	1595	-0.3865	-0.0049	0.6946	-0.0631	-0.0637	-0.0833
1632	rs4447493	29941122	0.1408	C	1596	-0.1526	-0.146	-0.0389	-0.1306	-0.2395	-0.0652
1633	rs12709670	29941535	0.2733	T	1596	-0.3523	-0.1864	-0.1719	-0.3887	-0.6359	-0.5236
1634	rs12604419	29942896	0.3289	C	1597	0.7342	0.3953	-0.9244	0.5484	-0.4672	0.5223
1635	rs4293449	29946554	0.1467	C	1598	-0.4252	-0.3724	-0.2792	-0.423	-0.3574	-0.0809
1636	rs7505855	29948062	0.4321	C	1599	0.7233	-0.8124	-0.7801	0.6371	0.3531	-0.2405
1637	rs4327121	29953590	0.119	G	1599	-0.6956	-0.4692	-0.4415	-0.6718	-0.5358	-0.2928
1638	rs11081846	29956957	0.4982	G	1599	-0.2864	-0.5986	-0.951	-0.1243	-0.1922	-0.9368
1639	rs4332812	29965337	0.2522	A	1599	-0.5326	0.9223	-0.2137	-0.461	-0.3614	-0.7433
1640	rs4584903	29970512	0.4669	C	1599	0.1811	0.439	0.7432	0.117	0.1286	0.5951
1641	rs11081848	29990636	0.2236	T	1599	0.7294	-0.8035	0.0642	-0.7363	0.886	0.3424
1642	rs12964456	30021905	0.2254	A	1599	-0.1865	-0.3549	-0.3653	-0.1967	-0.1288	-0.1235
1643	rs11081850	30034894	0.3948	T	1600	-0.323	-0.259	-0.0093	-0.1977	-0.1046	-0.1155
1644	rs11081851	30035249	0.4384	G	1600	-0.3763	-0.2739	-0.0039	-0.3336	-0.0498	-0.3669
1645	rs10445468	30037426	0.4392	G	1601	-0.2932	-0.2685	-0.004	-0.2704	-0.0449	-0.3146
1646	rs6507078	30048858	0.1637	T	1601	0.9714	0.8697	-0.1322	0.7067	-0.6614	0.3887
1647	rs8089593	30053081	0.3077	A	1601	-0.776	-0.7195	-0.1493	-0.6247	-0.3136	-0.7069
1648	rs8092973	30057852	0.2903	A	1602	-0.5713	-0.4606	-0.12	-0.6469	-0.0492	-0.9216
1649	rs9953476	30068197	0.1055	T	1602	-0.7824	-0.5972	-0.9157	-0.5055	-0.2536	-0.2962
1650	rs11661594	30073812	0.0793	C	1602	-0.2039	-0.2333	-0.0571	-0.2028	-0.6222	-0.1054
1651	rs4274490	30115316	0.1145	T	1602	-0.9614	0.5903	-0.2209	0.6158	-0.5983	0.4975
1652	rs1521797	30282748	0.4759	C	1606	-0.9012	-0.9024	0.9326	-0.4227	-0.9186	0.8138
1653	rs1521796	30285917	0.2768	T	1606	-0.6178	-0.799	-0.7462	-0.9773	0.3515	-0.6245
1654	rs2177073	30306711	0.1132	A	1606	0.2638	0.0611	-0.9972	0.1162	0.4207	0.0317
1655	rs2298652	30322432	0.3363	T	1606	0.768	0.4663	0.1874	-0.7723	0.9165	0.2923
1656	rs9961251	30324295	0.2912	G	N/A	-0.2795	-0.3883	-0.3224	-0.4756	0.9093	-0.2704
1657	rs4799769	30326528	0.2406	G	N/A	0.4562	0.9629	0.0259	0.1828	0.2784	0.7151
1658	rs8092794	30328224	0.3155	C	1607	0.1012	0.258	0.8716	0.123	0.7057	0.1806
1659	rs7243528	30329006	0.1064	T	1607	-0.5532	-0.2173	0.9521	-0.6633	-0.5656	-0.5006
1660	rs11081866	30335726	0.2496	T	1608	-0.3889	-0.3722	-0.7299	-0.4404	0.82	0.8651
1661	rs7235433	30340378	0.1127	T	1608	-0.2988	-0.4524	0.9508	-0.3224	0.4909	-0.6049
1662	rs2439860	30341595	0.3327	G	1608	-0.3246	-0.2786	-0.6071	-0.3577	-0.8026	0.9335
1663	rs2439853	30365888	0.1592	G	1609	-0.4528	-0.4743	-0.4648	-0.7141	0.9016	-0.9935
1664	rs2685554	30371976	0.093	C	1609	-0.7398	-0.71	-0.7632	-0.5147	-0.3627	0.9541
1665	rs6507096	30427012	0.136	T	1609	0.804	0.5215	-0.2105	0.3855	-0.9819	0.8099
1666	rs1439127	30439710	0.1449	T	1609	0.2689	0.5374	0.7245	0.0398	0.4149	0.3751
1667	rs2730124	30468650	0.119	A	1609	0.2861	0.5253	0.6886	0.7149	0.7231	0.0732
1668	rs1240975	30482707	0.0787	A	1609	-0.9953	0.9232	-0.4764	-0.6588	-0.9665	0.5195
1669	rs11662562	30484879	0.1435	C	1610	0.7365	-0.8261	0.2906	-0.7825	0.4146	-0.7745
1670	rs11659908	30485343	0.0401	G	1610	0.6376	0.9075	0.0872	-0.9035	0.0831	0.4898
1671	rs1480433	30488327	0.0651	C	1610	-0.3492	-0.4667	-0.3705	-0.4581	0.8006	-0.7327
1672	rs9960502	30489403	0.2236	A	1611	0.8897	-0.7976	-0.9222	-0.9694	0.4098	-0.9139
1673	rs10502626	30490853	0.0651	G	1611	-0.3492	-0.4667	-0.3705	-0.4581	0.8006	-0.7327
1674	rs11663468	30539887	0.1091	C	1611	-0.7741	-0.8889	-0.4337	-0.6688	-0.7751	-0.7694
1675	rs899828	30564639	0.0847	G	1611	-0.8496	-0.7154	0.0533	-0.3473	0.8563	0.8146
1676	rs12957349	30571242	0.1473	C	1611	-0.7496	0.0712	-0.9538	-0.9952	0.6388	0.3426
1677	rs12608110	30584149	0.2549	C	1611	-0.8409	-0.6268	0.0762	-0.4214	0.7966	-0.675
1678	rs1480438	30595995	0.2585	A	1611	-0.9703	0.0898	-0.6442	0.6775	0.5524	0.7199
1679	rs10853433	30601051	0.1512	A	1611	-0.8982	0.0345	0.9974	0.6979	0.6141	0.4446
1680	rs899830	30605402	0.2567	C	1611	-0.7902	0.0953	-0.6045	0.8884	0.7446	0.7786
1681	rs11081876	30612343	0.1471	T	1612	-0.7806	0.0266	0.9849	0.7982	0.6483	0.4041
1682	rs11662090	30623541	0.1199	C	1612	-0.5154	-0.2943	-0.2296	-0.3575	-0.8742	-0.5844
1683	rs1904806	30625300	0.4544	C	1612	-0.2904	0.4125	-0.1071	-0.925	-0.6922	-0.5913
1684	rs9989533	30625860	0.2112	G	1612	-0.5329	-0.2974	0.4358	-0.2864	-0.9017	-0.2564
1685	rs17668591	30657582	0.1087	T	1612	-0.976	-0.7339	0.3087	-0.3859	-0.361	0.9189
1686	rs17557660	30663129	0.0847	A	1612	-0.8741	-0.3594	0.0608	-0.4452	0.7253	-0.7612
1687	rs7233779	30695213	0.1462	A	1612	0.1538	0.2881	0.9783	0.2099	0.1386	0.2259
1688	rs1786585	30697528	0.1321	C	1613	0.8476	-0.6476	-0.5764	-0.8154	-0.9808	-0.4186
1689	rs524969	30704053	0.2932	T	1613	-0.8945	0.16	-0.8336	0.9032	0.4924	0.7418
1690	rs551964	30712502	0.1798	G	1614	-0.63	-0.2662	-0.9308	-0.5656	-0.4466	-0.2704
1691	rs17558116	30714670	0.2121	G	1614	-0.4914	0.6594	-0.8938	-0.361	0.9317	0.5635
1692	rs10502637	30721957	0.1261	T	1614	0.0028	0.1814	0.1567	0.0535	0.0719	0.0293
1693	rs1035597	30739942	0.1141	T	1614	-0.8743	-0.5496	-0.2519	-0.6901	-0.7663	-0.7774
1694	rs9967275	30757688	0.1375	T	1614	0.7948	-0.8665	0.1481	0.2988	-0.8259	-0.8397
1695	rs12958434	30869595	0.4545	G	1622	-0.7886	0.2972	0.404	0.7001	0.7993	0.0841
1696	rs574400	30870586	0.1373	C	1622	0.9898	-0.2374	-0.4459	-0.9634	0.8452	-0.0851
1697	rs686836	30875331	0.3801	G	1623	-0.4178	-0.0601	-0.3759	-0.283	-0.6503	-0.1463
1698	rs11081882	30875586	0.4651	A	1623	-0.7055	0.3076	0.6195	0.6402	0.3683	0.1622
1699	rs595086	30876654	0.3166	A	1623	-0.7982	-0.2037	-0.573	-0.4296	0.9165	-0.6117
1700	rs570861	30876796	0.1335	C	1624	0.7764	-0.2575	-0.5346	0.9837	-0.9144	-0.0865
1701	rs965	30879475	0.4991	T	1625	-0.9303	-0.166	-0.2851	-0.4091	-0.4927	-0.1273
1702	rs549147	30883842	0.3818	A	1625	-0.4211	-0.0536	-0.2639	-0.256	-0.4357	-0.1219
1703	rs6507115	30884560	0.0488	A	1625	-0.9682	0.4029	-0.755	-0.492	-0.0728	0.8304
1704	rs478593	30888685	0.127	G	1626	0.794	-0.5054	-0.9326	0.5436	-0.9062	-0.113
1705	rs507549	30889926	0.3649	G	1626	-0.9866	-0.2563	-0.6697	-0.3049	-0.5959	-0.6245
1706	rs7242309	30892792	0.4526	G	1626	-0.6641	0.4539	0.9214	0.6156	0.4594	0.2222
1707	rs474560	30896575	0.0463	G	1626	-0.6051	0.6342	-0.9424	-0.4481	-0.2098	0.9723
1708	rs12455634	30909529	0.0744	G	1626	0.4225	0.942	-0.8451	-0.2505	-0.9037	-0.949
1709	rs1240785	30924823	0.3095	C	1626	0.4759	-0.4345	-0.7272	-0.4265	0.5425	-0.7798
1710	rs1443644	30938549	0.0873	C	1627	-0.1046	0.9935	0.9473	-0.4871	-0.1288	-0.6083
1711	rs1443641	30942743	0.4401	A	1628	-0.6946	0.4447	0.7083	0.6442	0.3664	0.1114
1712	rs500903	30945290	0.3265	A	1628	0.2044	-0.6745	-0.4589	-0.6014	0.9243	0.902
1713	rs3786321	30949665	0.1011	G	1628	-0.2282	0.9663	0.7244	-0.5787	-0.0363	-0.5378
1714	rs12954409	30972529	0.0446	A	1628	-0.0435	-0.6543	0.5768	-0.5339	-0.6301	-0.5051
1715	rs6507121	31061058	0.0689	C	N/A	-0.0136	-0.2798	-0.623	-0.0445	-0.0155	-0.2783
1716	rs2278463	31078075	0.4723	C	1632	0.9813	0.5371	0.7341	0.4103	0.3029	0.5786
1717	rs7505349	31079208	0.4759	A	1632	0.9916	-0.314	-0.8335	-0.3266	-0.3826	-0.2512
1718	rs13298	31083373	0.297	T	1632	-0.3804	-0.5197	-0.5046	-0.646	-0.6763	-0.9544
1719	rs4799791	31084570	0.098	T	1632	-0.0049	-0.1209	-0.203	-0.0122	-0.0193	-0.09
1720	rs4799792	31093855	0.3761	A	1633	0.1459	-0.7738	0.6639	0.7224	0.5755	-0.9775
1721	rs1865377	31107138	0.0617	T	1633	-0.3859	0.9673	-0.3558	-0.3223	-0.0035	-0.255
1722	rs2278464	31122002	0.3622	G	1633	-0.5356	0.9565	-0.8963	-0.7342	-0.7622	0.5034
1723	rs4131781	31130980	0.3934	C	1633	0.3466	-0.6314	0.8282	0.8627	0.628	0.9847
1724	rs767876	31143643	0.3936	C	1633	0.3466	-0.6314	0.8282	0.8626	0.628	0.9847
1725	rs11081898	31158770	0.0841	G	N/A	-0.0852	-0.2763	-0.1811	-0.0704	-0.0139	-0.0109
1726	rs8093570	31161346	0.1538	T	N/A	0.1412	0.0675	0.2707	0.0425	0.0421	0.1306
1727	rs7239712	31168206	0.3627	G	1634	-0.3878	-0.8295	-0.8054	-0.5942	-0.6291	0.6501
1728	rs2032729	31169631	0.083	A	1634	-0.079	-0.2497	-0.1721	-0.0739	-0.0137	-0.0093
1729	rs888459	31210392	0.1109	G	1634	-0.3659	-0.8253	-0.9436	-0.4542	-0.076	-0.0752
1730	rs1895081	31216729	0.3837	G	1634	0.6395	-0.3437	-0.7301	-0.6175	0.8593	-0.727
1731	rs2391	31220368	0.0866	A	1634	0.2339	0.0835	0.0356	0.149	0.0771	0.1644
1732	rs2909352	31223022	0.0671	A	1635	-0.1523	-0.6805	-0.3413	-0.0501	-0.0036	-0.0891
1733	rs2909351	31223198	0.1129	T	1635	-0.2833	-0.7332	-0.7984	-0.3984	-0.0754	-0.0545
1734	rs7242105	31224993	0.492	C	1635	-0.6111	-0.2149	-0.5232	-0.2916	-0.3719	-0.1284
1735	rs2978377	31230778	0.1533	T	1636	0.2722	0.1304	0.2143	0.0977	0.0614	0.169
1736	rs996260	31230858	0.2411	A	1636	0.5528	0.1581	0.4742	0.3537	0.6298	0.591
1737	rs16966768	31292862	0.0963	C	1641	0.7975	0.8003	-0.0533	-0.7276	-0.5576	-0.315
1738	rs878971	31298661	0.3503	G	1641	0.8699	0.771	0.8269	0.6994	-0.9151	-0.6267
1739	rs355319	31312230	0.1395	A	N/A	-0.0694	-0.2059	0.8242	-0.6657	0.9951	-0.6482
1740	rs1240957	31317276	0.1869	T	N/A	0.6993	0.6495	0.1196	0.7084	0.6219	-0.7924
1741	rs355322	31318903	0.1809	A	1642	-0.5735	-0.5171	0.4462	0.9738	-0.8647	-0.7144
1742	rs11659874	31321631	0.246	G	1642	0.7762	0.4228	0.0742	0.231	0.383	0.5136
1743	rs355326	31324560	0.2424	A	1642	-0.8339	-0.4269	0.3854	-0.8996	-0.6078	-0.9891
1744	rs12964742	31328397	0.0963	C	1642	-0.9262	-0.9126	-0.086	-0.5353	-0.5061	-0.4522
1745	rs11081909	31335533	0.4501	A	1643	0.8229	0.7057	-0.4519	-0.9071	0.8731	0.9761
1746	rs2160867	31336244	0.2175	T	1643	-0.6448	-0.2877	0.5544	-0.4942	-0.4004	-0.8438
1747	rs491044	31445075	0.4231	C	N/A	-0.0612	-0.4079	0.3715	-0.0369	-0.1392	-0.0917
1748	rs491999	31445199	0.4973	G	N/A	0.117	0.3538	-0.3231	0.2154	0.3806	0.1604
1749	rs579823	31447889	0.4159	G	1651	0.5375	-0.8095	0.9339	0.6369	0.9831	0.3402
1750	rs11877196	31474715	0.3734	T	1651	0.5524	0.9375	-0.7186	-0.912	-0.9668	0.2909
1751	rs556736	31481605	0.3453	C	1651	-0.1839	-0.2964	0.2017	-0.2479	-0.1769	-0.1257
1752	rs613252	31537596	0.4615	A	1651	0.212	0.929	-0.9737	0.3165	0.3962	0.1039
1753	rs10502649	31538159	0.0626	G	1651	0.4967	0.8011	-0.9705	0.3247	0.2471	0.299
1754	rs2051291	31544346	0.4472	C	1651	-0.0437	-0.3088	0.2192	-0.0905	-0.1616	-0.0862
1755	rs12326499	31678375	0.3226	A	1658	-0.6811	-0.2476	-0.6313	-0.6618	-0.7946	-0.3594
1756	rs4312379	31718482	0.328	A	1658	-0.1666	-0.168	0.9171	-0.3562	-0.1183	-0.3199
1757	rs4559973	31723771	0.2701	C	1658	-0.0846	-0.0728	-0.492	-0.1082	-0.2951	-0.0954
1758	rs2155860	31743670	0.0959	A	1658	-0.2143	-0.4588	0.7576	-0.5641	-0.3705	-0.0368
1759	rs4799824	31744458	0.1311	G	1658	-0.1479	-0.4764	-0.5711	-0.9279	-0.3517	-0.3174
1760	rs1786226	31777371	0.3712	T	1658	-0.3082	-0.2995	0.7767	-0.7971	-0.1383	-0.4262
1761	rs9951407	31787857	0.1512	G	1658	-0.7707	-0.9633	0.3572	-0.8301	-0.5509	0.93
1762	rs1627493	31830426	0.1744	A	1658	-0.097	-0.3927	0.6306	-0.2698	-0.3069	-0.0713
1763	rs9304155	31837697	0.2263	C	1658	-0.3974	-0.3808	0.916	0.8541	-0.1403	-0.3956
1764	rs4799840	31850042	0.1431	A	1658	-0.0898	-0.4536	-0.6375	-0.9135	-0.1203	-0.2084
1765	rs3786268	31858612	0.102	G	N/A	-0.0493	-0.3359	-0.4987	-0.5642	-0.0862	-0.1012
1766	rs10502656	31860380	0.0829	C	1659	0.35	-0.6483	0.4261	0.6308	-0.7983	0.7695
1767	rs3826600	31861040	0.2264	G	1659	-0.4184	-0.3726	0.9597	0.8247	-0.1568	-0.4203
1768	rs11081927	31866269	0.3873	A	1659	-0.337	-0.2866	-0.95	-0.8819	-0.2216	-0.6735
1769	rs12959219	31899657	0.3476	G	1660	-0.6119	-0.2444	-0.915	-0.9606	-0.3258	-0.4061
1770	rs16967408	31900706	0.279	C	1660	-0.2923	-0.2216	-0.8277	-0.7536	-0.3945	-0.1602
1771	rs6507162	31938190	0.3524	T	1663	0.6011	0.2486	0.2827	0.6661	0.2165	0.2724
1772	rs3826601	31940138	0.0662	G	1663	0.6245	0.891	0.5948	0.8507	0.2846	0.4497
1773	rs1540043	31943300	0.4705	A	1663	0.3499	-0.8224	-0.4742	0.9775	0.7609	0.7329
1774	rs948419	31959871	0.2702	C	1663	-0.6087	-0.4313	-0.1162	-0.5063	-0.2457	-0.4292
1775	rs1785900	31962157	0.3435	T	N/A	-0.0585	-0.2804	-0.1224	-0.163	-0.0212	-0.1
1776	rs1010955	31962597	0.3467	G	1664	-0.0797	-0.3089	-0.1178	-0.1629	-0.0228	-0.1164
1777	rs1789497	31966228	0.066	C	1664	-0.9148	0.7095	-0.9316	0.4053	-0.5069	-0.8377
1778	rs3737473	31971031	0.076	G	1664	0.1682	0.8131	0.4186	0.1099	0.2262	0.8819
1779	rs3819174	31973312	0.4605	A	1664	0.2689	0.3436	0.2437	0.2542	0.3016	0.2966
1780	rs1539835	32002963	0.0662	T	1664	0.6324	0.8906	0.5948	0.8476	0.2846	0.452
1781	rs3826607	32018747	0.2433	T	1664	0.1974	0.052	0.3862	0.2707	0.6304	0.0386
1782	rs8090058	32021393	0.1296	G	1664	0.2066	0.5491	0.6412	0.0945	0.3918	0.6649
1783	rs17740112	32043000	0.2362	G	1665	0.1426	0.0261	0.332	0.1234	0.3442	0.0297
1784	rs17672620	32043107	0.2295	A	1665	0.2239	0.0323	0.3777	0.12	0.4648	0.0273
1785	rs1893269	32049039	0.4633	G	1666	-0.5929	-0.5221	0.3771	0.918	-0.2632	-0.2549
1786	rs617505	32049938	0.4034	A	1666	-0.8375	-0.312	-0.0512	-0.8278	0.4383	0.5974
1787	rs2848584	32054513	0.4706	G	1667	0.7133	0.3737	0.0445	-0.7517	-0.6483	-0.8837
1788	rs635601	32058403	0.4025	G	1667	0.9659	-0.3882	-0.0639	-0.9364	0.4096	0.5385
1789	rs12604205	32062454	0.4686	C	1668	0.7335	0.378	0.0452	-0.7228	-0.6046	-0.8694
1790	rs680097	32062501	0.0742	G	1668	0.6686	-0.6309	-0.6692	0.8841	-0.605	1
1791	rs1245951	32076542	0.4615	G	1668	-0.5763	-0.6219	0.2933	0.8081	-0.3077	-0.2615
1792	rs594445	32083176	0.2755	A	1668	0.9438	-0.3451	-0.0492	-0.6249	0.8431	-0.8181
1793	rs598246	32089675	0.395	T	1669	0.4619	0.5474	-0.8282	0.802	0.0911	0.7415
1794	rs662822	32089985	0.4687	T	1669	0.8955	0.5588	-0.209	-0.6051	0.4626	-0.7101
1795	rs567058	32092861	0.1279	A	1670	0.5065	-0.3234	0.8803	-0.724	-0.2396	0.3711
1796	rs568080	32092988	0.3226	A	1670	0.6565	0.9535	-0.1631	-0.7761	0.5957	0.9741
1797	rs3786278	32095437	0.0993	A	1670	-0.6805	-0.3006	0.2291	0.6019	0.7959	-0.307
1798	rs3786279	32097844	0.2281	A	1670	0.1746	0.0429	0.0988	0.2627	0.3746	0.0957
1799	rs1057251	32100568	0.1047	C	1670	0.2556	0.5181	0.2142	0.212	0.297	0.174
1800	rs529342	32101855	0.2554	G	1670	-0.145	-0.5108	-0.0375	-0.4131	-0.1829	-0.9612
1801	rs551360	32118128	0.1082	A	N/A	-0.4055	0.7546	-0.0567	-0.6087	-0.3428	-0.5005
1802	rs4799863	32125402	0.4597	C	N/A	-0.187	-0.0574	-0.7269	-0.1976	0.418	-0.3872
1803	rs9956546	32134435	0.1045	A	1672	0.6852	0.2712	0.1493	-0.5592	0.8385	-0.8289
1804	rs680423	32134725	0.1087	G	1672	-0.458	0.7451	-0.0396	-0.6709	-0.4351	-0.4722
1805	rs7243619	32137078	0.3993	G	1672	-0.29	-0.0829	-0.7468	-0.5138	0.222	-0.7625
1806	rs488173	32154587	0.3023	G	1673	-0.6142	-0.1996	-0.608	-0.3894	0.7611	-0.8141
1807	rs480906	32157300	0.2478	T	1674	-0.6097	-0.3433	0.8009	-0.6006	0.6473	-0.7618
1808	rs12326930	32178543	0.1785	G	1674	-0.7459	0.1882	-0.4588	-0.6693	-0.8944	0.6547
1809	rs17650113	32184753	0.0804	C	1674	0.8266	-0.475	0.016	0.6879	0.1175	-0.6806
1810	rs729394	32198567	0.328	C	1675	0.4481	0.0287	-0.6731	-0.8727	0.4015	0.1155
1811	rs3744897	32207031	0.2014	G	1675	0.5205	0.1433	0.7678	-0.8183	0.6179	0.3113
1812	rs12606914	32230526	0.1717	G	1675	0.823	0.8654	0.4136	0.9822	0.3592	0.4121
1813	rs8092959	32231656	0.3739	T	1675	-0.8258	-0.2904	-0.5898	0.2618	-0.4799	-0.4673
1814	rs9945543	32238409	0.2782	T	1675	0.5657	0.0182	0.5434	-0.9927	0.5377	0.1813
1815	rs10853434	32254565	0.1574	G	1676	-0.0624	-0.0226	-0.0754	-0.6215	-0.0883	-0.0247
1816	rs1790647	32255721	0.2245	C	1676	-0.1887	-0.0629	-0.1339	0.9247	-0.7459	-0.0767
1817	rs1513844	32264782	0.451	C	1677	-0.8704	-0.0664	-0.9938	-0.7892	0.7403	-0.4403
1818	rs8098391	32269035	0.4741	G	1677	-0.779	-0.1145	0.7502	-0.7708	0.8196	-0.4591
1819	rs2090036	32273015	0.4474	T	1678	-0.873	-0.0589	-0.8463	-0.8672	0.588	-0.4736
1820	rs8084724	32275093	0.1673	C	1678	-0.9126	-0.7604	-0.7835	-0.7333	0.3421	0.5101
1821	rs7241971	32281158	0.0909	T	1678	-0.3689	-0.2571	-0.1861	-0.0639	-0.2286	0.3666
1822	rs1708699	32287500	0.3703	A	1679	0.6537	-0.5505	0.0523	0.5282	0.7687	-0.4717
1823	rs12961774	32292597	0.4349	T	1679	0.8234	-0.425	0.3108	0.6643	0.6879	0.9425
1824	rs1790644	32298371	0.2853	T	1679	-0.5863	-0.1001	0.7534	0.9463	-0.5177	-0.4808
1825	rs1790645	32298635	0.4506	G	1680	-0.912	-0.3198	0.2948	0.5161	0.6813	0.9971
1826	rs949241	32299181	0.2796	A	1680	-0.4407	-0.0548	0.6932	-0.8669	-0.3902	-0.3408
1827	rs1708700	32301061	0.4715	C	1681	0.7729	-0.5144	0.1883	0.7082	0.6301	0.5973
1828	rs1790641	32304125	0.4741	G	1682	0.9013	0.6732	0.0773	0.2936	0.7112	-0.7422
1829	rs1790640	32306760	0.4714	A	1682	0.7423	0.6392	-0.2417	-0.7997	0.9547	0.8279
1830	rs9950563	32310002	0.3235	A	1682	-0.9906	-0.4044	0.7504	0.8902	-0.2185	-0.4961
1831	rs1790631	32311144	0.4132	T	1682	-0.9363	-0.6154	0.4333	0.5381	-0.6358	-0.4119
1832	rs2001501	32316957	0.1377	A	1683	0.5036	0.7569	0.0916	0.2329	0.0253	-0.7827
1833	rs1708694	32319965	0.4521	G	1683	-0.5048	-0.8372	-0.0598	-0.2501	-0.9295	-0.9328
1834	rs17673891	32322515	0.0731	C	1683	-0.4134	-0.5577	-0.6015	-0.4811	0.9745	0.1223
1835	rs1513853	32323171	0.3166	A	1683	0.9661	-0.1246	-0.5782	0.9841	-0.1383	-0.8267
1836	rs12968974	32334716	0.0993	C	1684	0.068	0.0121	0.0021	0.2007	0.2158	0.0406
1837	rs2029847	32345854	0.4168	C	1685	0.6958	-0.5127	0.6304	0.6092	0.3617	-0.4057
1838	rs3859353	32346839	0.4902	C	1685	-0.3489	-0.439	-0.4165	-0.3341	-0.1121	-0.5675
1839	rs4799421	32350838	0.0716	A	1685	-0.6426	-0.5097	0.6277	0.9485	-0.6856	0.213
1840	rs903736	32353663	0.2451	G	1685	0.6479	0.5348	-0.2147	0.4781	0.7731	-0.635
1841	rs12455828	32364965	0.4185	T	1685	0.653	-0.5998	0.552	0.547	0.2881	-0.539
1842	rs10502660	32368415	0.0733	G	1686	0.8762	0.0877	-0.5886	0.8234	0.6399	0.1045
1843	rs4799866	32368730	0.4165	T	1686	0.7634	-0.542	0.5933	0.5212	0.2754	-0.4983
1844	rs8097164	32369302	0.4724	T	1686	0.9541	-0.9944	0.5949	0.6364	0.3224	-0.1352
1845	rs12969158	32369779	0.1658	C	1686	0.7375	0.1402	0.5284	0.6369	0.6083	0.0055
1846	rs1390431	32371415	0.4973	G	N/A	0.9017	0.9613	0.7616	0.7072	0.6095	-0.1217
1847	rs11663973	32371804	0.3955	T	1687	-0.4981	-0.6156	-0.3509	-0.3404	-0.334	-0.2336
1848	rs950777	32371995	0.4456	T	1687	0.6917	-0.5699	0.6051	0.5601	0.6398	-0.5043
1849	rs10502661	32372142	0.0671	T	N/A	-0.6434	-0.4864	0.7043	-0.8251	0.8696	0.1876
1850	rs1874382	32374669	0.4499	A	1688	0.6815	-0.4974	0.551	0.5941	0.6367	-0.4658
1851	rs1874383	32374829	0.0668	A	1688	-0.6307	-0.4612	0.7181	-0.8434	0.8609	0.1962
1852	rs903738	32376830	0.2621	G	1688	0.3837	0.7386	-0.8445	0.9019	0.9062	-0.5306
1853	rs2172946	32377974	0.203	A	1688	0.1516	0.2993	0.9359	0.2482	0.3707	0.4518
1854	rs9966518	32378243	0.3957	A	1688	-0.6304	-0.822	-0.3409	-0.4945	-0.452	-0.3434
1855	rs11665489	32378735	0.4256	T	1688	-0.8696	0.7988	-0.4124	-0.4845	-0.5147	0.4803
1856	rs11659739	32379179	0.4269	T	1689	-0.8448	0.7793	-0.4258	-0.508	-0.4847	0.5069
1857	rs13381428	32382340	0.0588	A	1690	0.6407	-0.7559	0.1451	0.353	0.4474	0.2173
1858	rs12955561	32393116	0.1007	G	1690	-0.9687	0.1847	0.5275	-0.9566	-0.9317	0.3102
1859	rs9951261	32398371	0.3289	A	1690	-0.5069	-0.3321	-0.164	-0.4079	-0.2144	-0.5189
1860	rs11661849	32399282	0.4608	G	1690	0.5416	0.9816	0.6191	0.6308	0.3504	0.9472
1861	rs1565979	32400568	0.3253	G	1690	0.4313	0.9818	0.9621	0.3139	0.7775	-0.7062
1862	rs11665069	32404347	0.4214	T	1691	0.7966	-0.4038	-0.9785	0.8881	0.6086	-0.577
1863	rs978034	32405692	0.3914	C	1692	-0.7427	-0.9163	0.2207	-0.5848	0.5467	-0.6368
1864	rs11875893	32409587	0.2985	A	1692	-0.1342	-0.9097	-0.4023	-0.3529	-0.1481	-0.5579
1865	rs4799869	32414797	0.3615	T	1692	0.5681	-0.4662	0.1526	0.5576	0.4774	0.4289
1866	rs17566463	32421494	0.098	C	1692	0.705	0.0235	-0.8359	0.2009	0.5462	0.0567
1867	rs8087763	32426945	0.3262	A	1693	0.6596	0.7965	0.4886	-0.7925	-0.9636	0.9642
1868	rs12605734	32434253	0.3107	A	1693	0.7743	0.5315	-0.4442	-0.8032	0.4467	-0.2803
1869	rs2047273	32436846	0.3378	G	1694	-0.4662	-0.0119	0.4522	-0.3315	-0.1425	-0.0875
1870	rs2848907	32437235	0.2799	C	1694	-0.176	-0.0066	0.4298	-0.3141	-0.135	-0.1529
1871	rs2848905	32439223	0.2218	T	1695	0.0103	0.0592	0.7819	0.0842	0.0223	0.7341
1872	rs2132385	32444995	0.1816	C	1695	0.0349	0.0487	0.6412	0.0291	0.0161	0.31
1873	rs1893436	32448128	0.1261	G	1695	-0.7718	-0.6018	-0.3176	-0.9547	0.3713	0.6863
1874	rs17747602	32464656	0.1705	T	1695	-0.2582	-0.5263	-0.2914	-0.8438	-0.6512	0.9635
1875	rs2644257	32465440	0.2782	G	1695	-0.2768	-0.0188	0.4057	-0.5652	-0.1828	-0.1765
1876	rs2848919	32469764	0.2214	A	1695	-0.224	-0.0358	0.2941	-0.4069	-0.1613	-0.0915
1877	rs2848918	32471113	0.28	C	1696	-0.335	-0.0343	0.3264	-0.649	-0.226	-0.1989
1878	rs2644261	32472478	0.3426	C	1696	-0.6773	-0.09	0.427	-0.6167	-0.0705	-0.1236
1879	rs2957176	32481546	0.2433	T	1697	-0.319	-0.0708	0.2578	-0.4999	-0.0603	-0.0656
1880	rs2644265	32482317	0.1609	A	1697	-0.2418	-0.6615	-0.4046	-0.6478	-0.5016	0.6596
1881	rs1893434	32485218	0.4678	C	1697	-0.3102	-0.887	-0.8036	-0.2514	-0.7945	0.3321
1882	rs2644267	32488013	0.2809	A	1697	-0.2009	-0.0231	0.5356	-0.3085	-0.0546	-0.0602
1883	rs12971012	32491117	0.2027	A	1697	-0.7821	0.7775	0.4866	-0.1914	0.2036	-0.8333
1884	rs678884	32493691	0.4982	C	1697	-0.1897	0.9424	-0.402	-0.1526	-0.5192	0.3448
1885	rs499715	32495889	0.2828	A	1697	-0.1655	-0.0186	0.7616	-0.2493	-0.0062	-0.024
1886	rs499906	32495959	0.3283	C	1697	-0.3256	-0.0246	0.9394	-0.1875	-0.0068	-0.0126
1887	rs8094794	32504736	0.213	A	1698	0.0228	0.04	0.4522	0.0667	0.0294	0.577
1888	rs16968149	32505754	0.1684	A	1698	0.0367	0.0267	0.2458	0.0221	0.0168	0.3298
1889	rs537063	32507103	0.458	C	1699	-0.3514	0.7296	-0.5812	-0.2911	-0.6838	0.252
1890	rs591873	32508201	0.3122	A	1699	-0.3053	-0.0492	0.6948	-0.5111	-0.1558	-0.0598
1891	rs2469881	32508580	0.3786	G	N/A	-0.1774	-0.0149	0.7886	-0.7952	-0.1771	-0.2333
1892	rs482648	32508655	0.4571	G	1700	-0.4586	0.5855	-0.6065	-0.3897	-0.7936	0.1539
1893	rs658167	32515047	0.3714	G	1700	-0.3923	-0.0826	0.651	0.984	-0.188	-0.2616
1894	rs491425	32515405	0.3521	A	1700	-0.6573	-0.176	0.3407	0.7507	-0.1996	-0.3667
1895	rs548362	32519984	0.4812	G	1701	-0.4706	0.8623	-0.2017	-0.2078	-0.7246	0.4581
1896	rs2469880	32520977	0.4463	A	1702	-0.4202	0.79	-0.2318	-0.1066	-0.8023	0.6723
1897	rs500559	32522181	0.3471	A	1702	-0.5863	-0.0687	0.5529	-0.9039	-0.114	-0.19
1898	rs533378	32523450	0.4464	T	1703	-0.32	0.9346	-0.1785	-0.0746	-0.8096	0.7875
1899	rs12964503	32525473	0.0527	T	1703	0.5489	-0.8756	0.468	-0.7299	0.5223	-0.5147
1900	rs505601	32532118	0.161	A	1703	-0.1272	-0.679	-0.0963	-0.1927	-0.4259	0.5595
1901	rs3809994	32549740	0.3987	A	1703	-0.4682	-0.0342	-0.903	-0.8675	-0.3684	-0.1849
1902	rs525374	32560468	0.2727	A	1703	-0.183	-0.5512	-0.5329	-0.1273	0.33	-0.3672
1903	rs2303510	32576078	0.3295	A	1704	-0.6887	-0.1665	0.657	0.9192	-0.2227	-0.6914
1904	rs2303508	32576363	0.4857	C	1704	0.2254	0.4727	0.0817	0.0622	0.8571	0.5866
1905	rs1609425	32597671	0.1467	T	1705	0.0269	0.0027	0.0815	0.0185	0.0458	0.2639
1906	rs948636	32613749	0.293	G	1705	-0.8713	-0.2952	0.5195	0.5049	-0.533	0.8119
1907	rs11660414	32628552	0.1524	A	1705	0.04	0.0025	0.1245	0.0183	0.0317	0.2074
1908	rs11660045	32633146	0.1578	C	1705	0.035	0.0021	0.0874	0.0162	0.045	0.2989
1909	rs519309	32636821	0.1199	G	1705	-0.3736	-0.2466	0.9759	-0.1307	0.9825	-0.449
1910	rs12954175	32648506	0.0206	T	1705	0.1259	0.3144	0.323	0.1787	0.0753	0.1826
1911	rs1045781	32650901	0.2825	A	1705	0.9551	-0.5812	0.3681	0.3955	-0.6948	0.3833
1912	rs1147760	32652689	0.1449	A	1705	-0.8497	-0.3662	-0.1975	-0.8835	0.6557	-0.3647
1913	rs11665085	32721452	0.1881	T	1705	0.1153	0.0432	0.2796	0.123	0.1426	0.664
1914	rs1503360	32990391	0.3587	A	1705	0.963	-0.7062	0.8389	0.3643	-0.2571	0.3348
1915	rs2586786	33002674	0.3128	T	1705	0.2404	0.1503	0.9396	0.2242	0.2153	-0.8681
1916	rs1662906	33054395	0.1295	A	1705	0.5614	0.9543	-0.4164	0.4706	0.3777	-0.613
1917	rs1786065	33088273	0.3244	C	1706	0.2506	0.2877	-0.7702	0.3786	0.3531	-0.5737
1918	rs11662682	33090399	0.1589	C	1706	0.0653	0.0207	0.1117	0.0567	0.0868	0.6231
1919	rs1612530	33097180	0.2174	T	1707	-0.7001	0.4862	-0.0773	-0.617	-0.5432	-0.3608
1920	rs1787633	33099039	0.2369	T	1707	0.6571	0.2912	0.4989	-0.7831	0.3022	0.4507
1921	rs1662908	33099534	0.4857	A	1707	-0.6668	-0.2384	0.636	-0.415	0.9688	-0.943
1922	rs1662910	33101229	0.4866	C	1707	0.6183	0.3315	-0.2877	0.4796	-0.6916	-0.619
1923	rs4799438	33101619	0.1952	G	1707	0.808	-0.1598	0.6384	0.9379	-0.5727	0.9531
1924	rs9948912	33105628	0.349	A	1707	-0.5487	-0.7007	-0.1411	-0.5031	-0.3583	-0.2658
1925	rs7226721	33110932	0.1333	A	1708	0.147	0.0588	0.8301	0.074	0.5045	0.7476
1926	rs4366786	33112324	0.3453	A	1708	0.6103	0.7835	0.6551	0.3278	-0.9339	-0.5365
1927	rs1662917	33112845	0.2665	T	1709	-0.7703	0.7919	0.4361	-0.7829	0.3946	-0.9776
1928	rs1786077	33119831	0.4077	T	1709	0.5738	0.2817	0.7881	0.8191	-0.1668	0.1957
1929	rs1662925	33121056	0.1858	T	1709	0.816	0.0532	-0.9601	0.2741	-0.9323	0.2147
1930	rs7241842	33124728	0.3689	A	1709	0.3794	0.6216	0.5986	0.9872	0.1281	-0.8028
1931	rs1110008	33129292	0.0839	G	1709	0.8053	0.1631	0.8813	0.6089	-0.6433	0.4719
1932	rs3897638	33149437	0.2491	A	1710	-0.5995	-0.6116	-0.8789	-0.5731	-0.908	-0.0307
1933	rs544871	33151333	0.2513	A	1710	-0.39	-0.37	-0.7546	-0.8907	0.4672	-0.5234
1934	rs650822	33151732	0.4219	T	1710	0.3689	0.8427	-0.947	-0.9616	-0.6409	0.0416
1935	rs650540	33154560	0.0884	G	1710	-0.442	-0.5309	-0.5179	-0.3586	0.4595	-0.7615
1936	rs561518	33158755	0.3934	A	1711	0.8304	0.8894	0.7355	-0.509	-0.529	0.0353
1937	rs642121	33160220	0.3598	G	1711	0.836	0.5343	-0.6322	0.311	0.5045	0.9722
1938	rs653242	33160567	0.2882	C	1711	0.9758	-0.742	0.8251	-0.5214	-0.5823	0.017
1939	rs6507199	33161329	0.2844	G	N/A	-0.4371	-0.9455	-0.5235	-0.7778	-0.3744	-0.0162
1940	rs664932	33162709	0.2307	A	1712	0.1759	0.7551	0.1203	-0.5872	0.7455	0.0239
1941	rs611473	33163025	0.305	C	1712	0.2302	0.3209	0.1447	-0.7477	0.9295	0.0423
1942	rs12454848	33163341	0.4249	T	1713	0.2842	0.2604	0.3836	-0.8643	0.3256	0.0599
1943	rs523307	33164864	0.3515	A	1713	0.2129	0.6242	0.3052	-0.6705	0.1787	0.0674
1944	rs11082000	33169010	0.2299	A	1713	0.1678	0.7727	0.0898	-0.5119	0.6247	0.0226
1945	rs610846	33172152	0.1367	A	1714	0.6888	0.5495	-0.3951	0.558	0.2909	-0.339
1946	rs11877291	33173614	0.3494	T	1714	0.2751	0.5217	0.3137	0.7929	0.1888	0.1091
1947	rs554346	33175773	0.2121	G	1715	0.9543	0.3989	0.6534	0.5887	0.7024	-0.2672
1948	rs687775	33178047	0.194	G	1715	0.6848	0.2111	0.3629	0.2181	0.4098	-0.7318
1949	rs521409	33181086	0.1232	A	1716	0.4398	0.0931	-0.6258	0.1659	0.0434	0.4471
1950	rs4799916	33183067	0.3239	C	1716	0.7157	0.0469	0.5419	0.1368	0.0629	0.8688
1951	rs3895875	33188869	0.1699	T	1717	0.6703	0.0194	-0.7205	0.1692	0.3027	0.9883
1952	rs2861221	33192166	0.2337	G	1717	-0.2602	-0.0399	-0.5142	-0.0226	-0.0206	-0.0865
1953	rs10460056	33203075	0.2398	A	1718	-0.3629	-0.0258	-0.6602	-0.0215	-0.0231	-0.2496
1954	rs524352	33205032	0.1717	G	1719	0.8115	0.0305	-0.6047	0.2303	0.3902	-0.839
1955	rs2009759	33206008	0.2182	A	1719	-0.4616	-0.024	-0.5148	-0.0722	-0.0173	-0.2099
1956	rs1247920	33208750	0.4346	A	1719	-0.4975	-0.0419	-0.2988	-0.18	-0.173	-0.0206
1957	rs11663627	33209243	0.1141	G	1719	-0.2233	-0.3333	-0.1624	-0.2325	-0.8427	-0.0145
1958	rs1791476	33211888	0.0571	T	1719	0.1977	0.1532	-0.996	0.3315	0.1688	0.0345
1959	rs11876166	33214829	0.4034	T	1719	0.5004	0.8167	0.1835	0.3999	0.4137	0.0113
1960	rs559910	33219164	0.4561	G	1719	-0.6157	-0.1271	-0.4005	-0.1266	-0.2217	-0.0228
1961	rs11082003	33231947	0.4141	G	1720	-0.7579	0.8235	-0.5118	-0.4284	-0.4005	-0.2079
1962	rs1539848	33233603	0.4057	C	1720	-0.4941	-0.0945	0.8239	-0.4354	-0.7089	0.6342
1963	rs1539847	33233787	0.4705	A	1720	-0.6121	-0.1421	0.7955	-0.6706	-0.7993	0.4908
1964	rs11660741	33236058	0.3426	A	1721	-0.6691	0.2883	-0.1398	0.9867	-0.945	-0.8717
1965	rs11660785	33236112	0.1259	A	1721	0.5714	-0.7556	0.7234	0.8148	0.2507	0.544
1966	rs8085620	33238547	0.308	T	1721	-0.4929	-0.8644	-0.0725	-0.7289	-0.5468	-0.5283
1967	rs1791480	33239913	0.2805	A	1721	-0.5876	0.5091	-0.1066	-0.7714	0.8681	-0.9039
1968	rs4799447	33242216	0.3971	A	1721	0.7689	-0.8803	0.2228	0.8547	0.393	0.0711
1969	rs1941946	33244541	0.3157	T	1722	-0.5616	-0.5221	-0.2494	-0.6504	-0.8042	-0.0192
1970	rs1791479	33244641	0.1784	C	1722	0.985	-0.8808	-0.5087	0.876	-0.8429	0.3976
1971	rs948528	33247679	0.2844	G	1722	0.6764	0.3571	-0.8252	0.5433	-0.6165	0.4655
1972	rs1786825	33254712	0.2312	A	1722	0.5478	0.2557	-0.6606	0.4348	-0.764	0.3512
1973	rs1786818	33266033	0.4821	A	1723	0.9874	0.5027	-0.8959	0.8145	-0.194	0.2282
1974	rs11660607	33267173	0.3568	C	1723	0.0733	0.1227	0.2021	0.2487	0.3339	0.6259
1975	rs6507201	33268204	0.364	T	1723	-0.1371	-0.2896	-0.0965	-0.2824	-0.0776	-0.4395
1976	rs4799923	33269473	0.2778	G	1723	-0.2174	-0.4489	-0.3539	-0.4768	-0.1312	-0.2914
1977	rs879931	33270263	0.1199	T	1724	0.0361	0.0172	0.1395	0.0619	0.3736	0.0066
1978	rs9955327	33274283	0.2844	C	1724	-0.1312	-0.3042	-0.2954	-0.3822	-0.0802	-0.1849
1979	rs7227410	33278077	0.3602	A	1724	0.6229	0.7622	-0.8977	0.6204	0.4122	0.0874
1980	rs4799927	33279212	0.3569	C	1724	-0.1607	-0.3148	-0.2316	-0.3784	-0.1577	-0.3049
1981	rs948534	33287673	0.1601	T	1725	0.2219	0.8579	0.3167	0.2806	0.4598	0.1046
1982	rs8092919	33288952	0.2309	C	1725	-0.9432	-0.6479	-0.7027	-0.9384	0.6069	-0.711
1983	rs1539854	33292119	0.483	G	1725	0.2278	0.1658	0.2268	0.1979	-0.8683	0.5202
1984	rs2027754	33294869	0.2379	C	1725	-0.7396	-0.7065	-0.8198	-0.672	0.7635	-0.5892
1985	rs2027755	33294985	0.1601	A	1725	0.1921	0.8871	0.3226	0.3017	0.4361	0.1061
1986	rs7228860	33304959	0.3268	A	1726	0.5813	0.1274	0.7251	0.5885	-0.8538	-0.8553
1987	rs9946043	33305076	0.1601	T	1726	0.0938	0.6508	0.2956	0.1624	0.4491	0.077
1988	rs13380988	33305709	0.057	A	1726	0.0543	0.7897	0.0517	0.0853	0.481	0.1637
1989	rs16968965	33310958	0.0856	C	1726	-0.0568	-0.1745	-0.7902	-0.0904	-0.1692	0.7882
1990	rs9304173	33313184	0.0769	C	1726	-0.0224	-0.3316	-0.1155	-0.0578	-0.6584	-0.0016
1991	rs10502673	33314150	0.2545	T	1726	0.7428	-0.6234	-0.9298	0.9265	0.4698	0.8628
1992	rs12458088	33327950	0.0508	T	1727	0.2915	0.3696	0.2114	0.317	0.1667	0.0431
1993	rs1786813	33328329	0.0643	T	1727	0.6966	0.7231	0.6269	-0.7024	0.4804	-0.9763
1994	rs1786814	33329015	0.1809	A	1727	0.5763	-0.7858	0.3271	0.3776	0.9698	-0.9805
1995	rs12454639	33330522	0.2692	A	1727	-0.5483	0.6321	-0.2061	-0.3531	-0.8006	0.7818
1996	rs2000697	33330710	0.4178	A	1727	0.8839	0.751	-0.7703	0.699	-0.5514	-0.4392
1997	rs948541	33333855	0.3079	A	1728	0.1465	0.0675	0.3894	0.0953	0.1587	0.0134
[truncated: 900 more rows]
