# Supplementary material for: Identification of Candidate Genes for Dyslexia Susceptibility on Chromosome 18
Source: PLoS One. 2010 Oct 28;5(10):e13712. doi: 10.1371/journal.pone.0013712 (PMC2965662; doi:10.1371/journal.pone.0013712)
Supplement: Table S4 — Results from the QTDT association analysis with the discovery sample of 187 UK families. Displayed are the SNPs selected for genotyping in independent samples, including all SNPs achieving a nominal p-value<0.001 for any quantitative trait and other high ranking SNPs. Also displayed are any p-values<0.05. (0.02 MB XLS) [file pone.0013712.s008.xls]

## Sheet: Sheet1
Table S4: Results from the QTDT association analysis with the discovery sample of 187 UK families
Marker	QTDT association analysis for minor allelea						Genic coverage of block or SNP
	OC-irreg	PD	OC-choice	READ	SPELL	PA
rs17802670		-0.0172		-0.0351		-0.0006	DLGAP1
rs1941001	-0.0015			-0.0494	-0.0181		EPB41L3
rs11874896						-0.0008	EPB41L3
rs17439829	-0.0007	-0.0125		-0.0069			LAMA1
rs12607710	0.0067	0.0126		0.0025	0.044	0.0011	PTPN2
rs7507114		-0.014		-0.0003			C18orf1, C18orf15
rs1299348	0.0055		0.0051	0.0011			MC5R
rs7241007	-0.0014	-0.0009		-0.0013	-0.0289		ZNF519
rs6505873	-0.0013	-0.0021		-0.001	-0.0271		ZNF519
rs4800148					0.0003		CABLES1
rs9958315	-0.0244			-0.0114	-0.0042	-0.0011	C18orf34
rs3018202	-0.0057	-0.003		-0.0009		-0.0043	RIT2, U78166
rs10502812		-0.0008					AK131011
rs9957285	-0.0449	-0.0007		-0.0091		-0.0051	LOXHD1
rs11659463	0.0165	0.0118				0.0005	SMAD2, MADH2
rs11661879	0.0289				0.0012	0.0233	KIAA0427
rs4464148		-0.0008					SMAD7
rs11873029		0.0037				0.0011	DYM
rs1790480					0.0314	0.0011	ACAA2, SCARNA17
rs555879		0.0292			0.0158	0.0016	MYO5B
rs506696					0.0355	0.0011	MYO5B
rs8094063				0.0232	0.0013		MRO, B29
rs8083578	0.0012			0.0401		0.0088	NEDD4L
rs8094327	0.0202	0.0083		0.0016	0.0359		NEDD4L
rs12606138	0.0222	0.0067		0.0017	0.0393		NEDD4L
a Absolute values presented are p-values for the minor allele, and the negative sign (-) indicates an association of risk (or poor abilitiy) for that trait
and allele combination, else the allele confers protection (or good ability) for that trait and allele combination
