# Supplementary material for: Identification of Candidate Genes for Dyslexia Susceptibility on Chromosome 18
Source: PLoS One. 2010 Oct 28;5(10):e13712. doi: 10.1371/journal.pone.0013712 (PMC2965662; doi:10.1371/journal.pone.0013712)
Supplement: Table S5 — Complete results of the association analysis with QTDT in the independent UK and US families. Listed are the complete results of the association analysis performed in QTDT with the independent UK and US families. Also shown are the results of the analysis performed in all the UK families combined. (0.03 MB XLS) [file pone.0013712.s009.xls]

## Sheet: QTDT_25_REP_SNPs
Table S5: Complete results of the association analysis with QTDT in the independent UK and US families
			QTDT analysis of OC-irrega				QTDT analysis of PDa					QTDT analysis of OC-choicea					QTDT analysis of READa					QTDT analysis of SPELLa					QTDT analysis of PAa
Name of SNP genotyped in discovery sample	Name of SNP genotyped in replication samplesb	Gene	Original 187 UK families with extra children	102 independent UK families	All 289 UK families		Original 187 UK families with extra children	102 independent UK families	All 289 UK families	152 US families		Original 187 UK families with extra children	102 independent UK families	All 289 UK families	152 US families		Original 187 UK families with extra children	102 independent UK families	All 289 UK families	152 US families		Original 187 UK families with extra children	102 independent UK families	All 289 UK families	152 US families		Original 187 UK families with extra children	102 independent UK families	All 289 UK families	152 US families
rs17802670	rs17802670	DLGAP1	-0.1326	0.8914	-0.1785		-0.0261	0.9896	-0.0543	0.8343		-0.7402	0.5799	-0.5559	0.1356		-0.0197	0.2179	-0.2166	0.7876		-0.1356	-0.9617	-0.1814	0.7576		-0.0004	-0.6412	-0.001	0.8164
rs1941001	rs1941001	EPB41L3	-0.004	0.4277	-0.259		-0.4007	-0.3979	-0.6811	0.0397		-0.0299	0.3123	-0.4343	0.9449		-0.0548	0.4148	-0.7249	0.1366		-0.0762	0.877	-0.4916	-0.7465		-0.2429	0.5354	-0.9498	0.1217
rs11874896	rs11874896	EPB41L3	-0.3801	-0.0491	-0.1215		-0.4785	-0.3689	-0.3059	-0.8778		-0.7605	-0.3268	-0.7186	0.3696		-0.1659	-0.2506	-0.0914	0.6319		-0.9637	-0.6819	-0.8039	-0.778		-0.0049	-0.9901	-0.026	0.4577
rs17439829	rs17439829	LAMA1	-0.0011	0.7937	-0.0133		-0.0526	-0.6897	-0.0805	0.5665		-0.1789	0.1934	-0.4525	-0.7926		-0.017	-0.8038	-0.0525	-0.9385		-0.2737	0.859	-0.4966	0.3587		-0.4248	-0.8525	-0.4786	0.4892
rs12607710	rs12607710	PTPN2	0.0041	-0.272	0.0587		0.035	-0.159	0.3548	-0.6914		0.0672	-0.4231	0.2063	-0.4215		0.0039	-0.3612	0.0668	-0.5967		0.0615	-0.2322	0.2541	0.9982		0.0048	-0.0404	0.1924	-0.4572
rs7507114	rs7507114	C18orf1, C18orf15	-0.1481	0.2084	-0.2307		-0.0609	0.4442	-0.0913	0.0885		-0.6222	0.1316	-0.6745	0.8925		-0.0015	0.5541	-0.0083	0.1449		0.5586	-0.688	-0.8876	0.423		-0.1923	0.4347	-0.327	0.4497
rs1299348	rs1299348	MC5R	0.004	0.0762	0.0021		0.0256	0.374	0.0311	0.3847		0.0113	0.4657	0.0708	0.2591		0.0006	0.2408	0.0011	0.3162		0.0615	0.037	0.0174	0.2465		0.1722	0.3481	0.1432	0.7072
rs7241007	rs8095230	ZNF519	-0.001	0.8814	-0.0208		-0.0016	-0.5415	-0.0121	0.8178		-0.6621	0.5562	-0.9307	-0.7463		-0.0021	-0.2668	-0.005	0.4723		-0.0123	-0.3989	-0.0245	-0.6532		-0.0174	-0.7418	-0.0645	-0.8605
rs6505873	rs6505873	ZNF519	-0.0042	0.8699	-0.0582		-0.0031	-0.4993	-0.0185	0.8716		-0.9045	0.5333	0.8357	-0.8608		-0.0087	-0.2156	-0.0126	0.612		-0.0542	-0.4234	-0.0896	-0.6378		-0.046	-0.7714	-0.1415	-0.7412
rs4800148	rs4800148	CABLES1	0.3733	0.8813	0.2156		-0.7287	0.4036	0.6561	-0.1815		0.7034	-0.454	0.5094	-0.6566		0.0731	0.3708	0.0238	-0.7352		0.0026	-0.9581	0.0046	0.6466		-0.2439	1	-0.5014	-0.2246
rs3018202	rs3018202	RIT2, U78166	-0.0267	0.9348	-0.0186		-0.0261	0.6774	-0.0292	0.7025		-0.1841	-0.5898	-0.0405	0.042		-0.0144	0.5196	-0.0331	0.3495		-0.192	0.7276	-0.2082	0.1096		-0.0452	0.0066	-0.3261	-0.797
rs10502812	rs10502812	AK131011	-0.7598	-0.4749	-0.7		-0.0121	-0.8314	-0.0418	-0.0468		-0.7994	-0.363	-0.793	-0.0574		-0.7202	0.6008	0.9844	-0.2302		-0.1612	0.9969	-0.2703	-0.0251		-0.4845	-0.0914	-0.211	-0.194
rs9957285	rs9957285	LOXHD1	-0.085	0.5145	-0.2287		-0.0029	0.4572	-0.036	-0.6007		-0.0975	0.6335	-0.3476	-0.9633		-0.0247	0.1749	-0.2198	0.7752		-0.2272	0.2055	-0.566	-0.4519		-0.0193	0.9554	-0.0468	0.4839
rs11659463	rs765213	SMAD2, MADH2	0.3637	-0.1924	0.6788		0.0191	-0.0572	0.2299	0.9522		0.3806	-0.756	0.4602	0.2557		0.2281	-0.527	0.4077	-0.9327		0.3168	-0.6262	0.3456	0.8796		0.0509	-0.2649	0.1876	-0.7508
rs11661879	rs11661879	KIAA0427	0.0049	0.9291	0.0101		0.0258	0.3012	0.0127	-0.795		0.1401	0.1429	0.0818	0.4984		0.0254	0.1852	0.0065	-0.809		0.0009	0.0406	8e-05	0.7448		0.0056	0.4001	0.0029	-0.9704
rs4464148	rs4464148	SMAD7	-0.1761	-0.937	-0.2355		-0.0029	-0.4946	-0.0038	0.5461		-0.7552	0.9975	-0.8131	-0.8442		-0.1821	-0.5361	-0.1678	-0.9748		-0.6254	-0.3048	-0.4422	0.6503		-0.4803	0.9284	-0.573	0.2418
rs11873029	rs976256	FLJ20071, DYM	0.1128	-0.9427	0.1251		0.0203	0.2509	0.007	-0.827		0.4878	0.0131	0.1139	0.5441		0.9187	-0.3619	-0.8744	-0.3781		-0.2984	0.7233	-0.6465	-0.2399		0.0054	0.4564	0.0057	-0.3894
rs1790480	rs1790480	ACAA2, SCARNA17	0.3434	0.7145	0.3495		0.2813	0.5442	0.2876	0.6811		0.8021	-0.9875	0.8482	0.1001		0.5979	0.9847	0.6765	0.8196		0.1303	0.6923	0.1364	-0.8183		0.0193	0.5923	0.0318	0.4999
rs555879	rs555879	MYO5B	0.3979	0.1042	0.1404		0.0868	0.5087	0.0826	0.2198		0.5603	0.6584	0.4522	0.1014		0.3733	0.6706	0.3107	0.5742		0.0425	0.5424	0.0342	0.7551		0.0155	0.3057	0.0109	0.3827
rs506696	rs506696	MYO5B	0.29	0.5534	0.2499		0.3376	0.7687	0.3833	0.5002		0.7991	0.9041	0.8143	0.2881		0.2644	0.9185	0.3447	-0.8453		0.1442	0.5459	0.1303	-0.8216		0.028	0.7759	0.0551	0.3732
rs8094063	rs8094063	MRO, B29	0.1815	-0.7675	0.2056		0.2879	-0.0433	0.9857	0.9191		-0.769	-0.4756	0.8997	-0.8807		0.062	0.9744	0.0823	-0.265		0.011	0.7927	0.0106	0.5082		0.1411	-0.2773	0.4351	0.743
rs8083578	rs8083578	NEDD4L	0.0298	-0.7291	0.0208		0.3316	0.391	0.0588	0.2425		-0.9333	0.568	0.4935	0.1165		0.4332	-0.6402	0.3521	0.189		-0.8063	-0.9733	0.6059	0.1231		0.0765	-0.8687	0.0458	-0.632
rs8094327	rs8094327	NEDD4L	0.0453	-0.5996	0.1751		0.024	-0.2768	0.2112	-0.5077		0.4958	-0.4325	0.6603	-0.4704		0.0062	-0.647	0.0565	-0.1108		0.0522	-0.4992	0.1555	-0.5043		0.1998	0.9676	0.3419	0.7014
rs12606138	rs8083963	NEDD4L	0.0247	-0.7429	0.0894		0.0095	-0.485	0.077	-0.7709		0.3254	-0.4616	0.4035	-0.9078		0.0017	-0.9104	0.014	-0.2136		0.027	-0.6981	0.077	0.9693		0.1037	0.7171	0.156	0.6856
a	Absolute values presented are p-values for the minor allele, and the negative sign (-) indicates an association of risk with respect to that allele and trait combination. Minor allele as designated by the discovery sample.
b	Some htSNPs were replaced by proxy SNPs if the orginal htSNPs were not compatible with the assays designed for the iPLEX genotyping system
