# Supplementary material for: Identification of Candidate Genes for Dyslexia Susceptibility on Chromosome 18
Source: PLoS One. 2010 Oct 28;5(10):e13712. doi: 10.1371/journal.pone.0013712 (PMC2965662; doi:10.1371/journal.pone.0013712)
Supplement: Table S6 — Complete results of the association analysis in the independent UK DD cases and population controls. Listed are the complete results of the association analysis performed with the independent UK cases and population controls. (0.02 MB XLS) [file pone.0013712.s010.xls]

## Sheet: S2 SingleSNP CC
Table S6: Complete results of the association analysis in the independent UK DD cases and population controls
			317 UK DD cases and 287 UK population controlsa
Name of SNP genotyped in discovery sample	Name of SNP genotyped in replication samplesb	Gene	allelic test	genotypic test
rs17802670	rs17802670	DLGAP1	-0.3112	-0.4259
rs1941001	rs1941001	EPB41L3	-0.0525	-0.1585
rs11874896	rs11874896	EPB41L3	0.2557	0.3996
rs17439829	rs17439829	LAMA1	-0.7198	-0.6344
rs12607710	rs12607710	PTPN2	-0.3696	-0.2103
rs7507114	rs7507114	C18orf1, C18orf15	0.9883	0.6493
rs1299348	rs1299348	MC5R	0.00918	0.009288
rs7241007	rs8095230	ZNF519	-0.3574	-0.6611
rs6505873	rs6505873	ZNF519	-0.3338	-0.5242
rs4800148	rs4800148	CABLES1	-0.8861	-0.2565
rs3018202	rs3018202	RIT2, U78166	-0.8343	-0.9113
rs10502812	rs10502812	AK131011	0.5354	0.3929
rs9957285	rs9957285	LOXHD1	0.9282	0.5193
rs11659463	rs765213	SMAD2, MADH2	-0.6892	-0.8423
rs11661879	rs11661879	KIAA0427	0.6748	0.2363
rs4464148	rs4464148	SMAD7	0.8167	0.4393
rs11873029	rs976256	FLJ20071, DYM	0.006063	0.02343
rs1790480	rs1790480	ACAA2, SCARNA17	-0.983	-0.7144
rs555879	rs555879	MYO5B	0.9153	0.03465
rs506696	rs506696	MYO5B	-0.9835	-0.5279
rs8094063	rs8094063	MRO, B29	-0.3726	-0.6812
rs8083578	rs8083578	NEDD4L	0.9965	0.8793
rs8094327	rs8094327	NEDD4L	0.006526	0.007015
rs12606138	rs8083963	NEDD4L	0.005372	0.001986
a	Absolute values presented are p-values for the minor allele, and the negative
	sign (-) indicates an association of risk with respect to that allele and trait
	combination. Minor allele as designated by the discovery ample.
b	Some htSNPs were replaced by proxy SNPs if the orginal htSNPs were not
	compatible with the assays designed for the iPLEX genotyping system.
c	rs9958315 failed genotyping
